# Supplementary material for: Mutations in two-component signaling systems drive experimental evolution of tigecycline and colistin resistance in Acinetobacter baumannii
Source: Antimicrob Agents Chemother. 2025 Oct 29;69(12):e00809-25. doi: 10.1128/aac.00809-25 (PMC12691633; doi:10.1128/aac.00809-25)
Supplement: Supplemental tables — Tables S1 to S14. [file aac.00809-25-s0002.xlsx]

## Sheet: S1A_pop_17978_TGC
Table S1A: ATCC17978/TGC populations. Relative abundance of potentially significant variants detected by GWS of the samples of A. baumannii ATCC17978 populations evolving under pressure of TGC
us_ and ds_ prefixes mark upstream and downstream positions of mutation.
SNV: the most prominent (nonsynonymous and not preexisting) mutational variants reaching relative abundance Amax ≥10% in at least one sample
			Reactor 1					Reactor 2					Reactor 3					Reactor 4					Reactor 5					Reactor 6
ID	Gene	Mutation	1A	1B	1C	1D	1E	2A	2B	2C	2D	2E	3A	3B	3C	3D	3E	4A	4B	4C	4D	4E	5A	5B	5C	5D	5E	6A	6B	6C	6D	6E	MAX	Nall	Annotation	Effect	Pos	Ref	Alt	Locus Tag
fig|400667.82.peg.2459	trm	Gln55fs	0	0	0	0.156371	0.204473	0	0	0	0	0	0	0	0	0	0	0	0	0.123596	0	0.12474	0	0	0	0.031401	0.174825	0	0	0.050481	0.070352	0	0.204473	11	SAM-dependent methyltransferase	frameshift_variant	2626157	G	GA	AUO97b_02594
fig|400667.82.peg.2459	trm	Asn104fs	0	0	0	0.02521	0	0	0.107856	0.509191	0.292308	0.044728	0	0	0.390909	0	0	0	0	0.221691	0	0	0	0	0	0.062136	0.024896	0	0	0	0	0	0.509191			frameshift_variant	2626305	TA	T	AUO97b_02594
fig|400667.82.peg.2459	trm	Gly194Arg	0	0	0	0	0	0	0	0	0	0	0	0	0	0	0	0	0	0.181818	0.033058	0.451444	0	0	0	0	0	0	0	0	0	0	0.451444			missense_variant	2626582	G	A	AUO97b_02594
fig|400667.82.peg.2459	trm	His262Tyr	0	0	0	0	0	0	0	0	0	0	0	0	0	0	0	0	0	0	0	0	0	0	0.033138	0.112	0	0	0	0	0	0	0.112			missense_variant	2626786	C	T	AUO97b_02594
fig|400667.82.peg.3639	adeS	Lys2Ile	0	0	0	0	0	0	0	0	0	0	0	0.113043	0.022959	0	0	0	0	0	0	0	0	0	0	0	0	0	0	0	0	0	0.113043	20	Two-component sensor histidine kinase AdeS, positive regulator of AdeABC efflux pump	missense_variant	3893798	T	A	AUO97b_03775
fig|400667.82.peg.3639	adeS	Ser8Arg	0	0	0	0	0	0	0	0	0	0	0	0	0	0	0	0	0	0	0	0	0	0	0	0	0	0	0.078522	0.161376	0.068522	0.111969	0.161376			missense_variant	3893781	T	G	AUO97b_03775
fig|400667.82.peg.3639	adeS	Ala37Thr	0	0	0	0	0	0	0	0	0	0	0	0	0	0	0	0	0	0	0	0	0	0.041543	0.187342	0.108696	0.313869	0	0	0	0	0	0.313869			missense_variant	3893694	C	T	AUO97b_03775
fig|400667.82.peg.3639	adeS	Ala37Glu	0	0	0	0	0	0	0	0	0	0	0	0	0	0	0	0	0	0	0	0	0	0.041543	0.187342	0.108696	0.308252	0	0	0	0	0	0.308252			missense_variant	3893693	G	T	AUO97b_03775
fig|400667.82.peg.3639	adeS	Asp60Tyr	0	0	0	0	0	0	0	0	0	0	0	0	0	0	0	0	0	0	0	0	0	0	0.098684	0.1	0.356009	0	0	0	0	0	0.356009			missense_variant	3893625	C	A	AUO97b_03775
fig|400667.82.peg.3639	adeS	Asp60Gly	0	0	0	0.02934	0.026718	0	0	0	0	0	0	0	0	0	0	0	0	0	0	0	0	0	0	0	0	0	0.225166	0.729323	0.904523	0.817647	0.904523			missense_variant	3893624	T	C	AUO97b_03775
fig|400667.82.peg.3639	adeS	Asp60Val	0	0	0	0	0	0	0	0	0	0	0	0	0	0	0	0	0.072961	0.130243	0.770742	0.429545	0	0	0	0	0	0	0	0	0	0	0.770742			missense_variant	3893624	T	A	AUO97b_03775
fig|400667.82.peg.3639	adeS	Ala94Val	0	0	0	0	0	0	0	0	0	0	0	0.037559	0.070866	0	0	0	0	0	0	0	0	0.081505	0.084848	0.375862	0	0	0	0	0	0	0.375862			missense_variant	3893522	G	A	AUO97b_03775
fig|400667.82.peg.3639	adeS	Ser101Gly	0	0	0	0	0	0	0	0	0	0	0	0	0.050505	0.949275	0.942308	0	0	0	0	0	0	0	0	0	0	0	0	0	0	0	0.949275			missense_variant	3893502	T	C	AUO97b_03775
fig|400667.82.peg.3639	adeS	Asn125Ser	0	0	0	0	0	0	0	0	0	0	0	0	0	0	0	0	0.104878	0.04878	0.02381	0	0	0	0	0	0	0	0	0	0	0	0.104878			missense_variant	3893429	T	C	AUO97b_03775
fig|400667.82.peg.3639	adeS	Ala148Val	0	0	0	0	0	0	0	0	0	0	0	0	0.335312	0	0	0	0	0	0	0	0	0.088757	0.291444	0.260726	0.03794	0	0	0	0	0	0.335312			missense_variant	3893360	G	A	AUO97b_03775
fig|400667.82.peg.3639	adeS	Thr153Met	0	0	0	0	0	0	0	0	0	0	0	0	0	0	0	0	0	0	0	0	0	0	0.039627	0	0.129717	0	0	0	0	0	0.129717			missense_variant	3893345	G	A	AUO97b_03775
fig|400667.82.peg.3639	adeS	Gly160Ser	0	0	0	0	0	0	0	0	0	0	0	0	0.287582	0	0	0	0	0	0	0	0	0	0	0	0	0	0	0	0	0	0.287582			missense_variant	3893325	C	T	AUO97b_03775
fig|400667.82.peg.3639	adeS	Asp167Asn	0	0	0	0	0	0	0	0	0	0	0	0	0	0	0	0	0	0	0	0	0	0.121019	0.123543	0.142458	0.046455	0	0	0	0	0	0.142458			missense_variant	3893304	C	T	AUO97b_03775
fig|400667.82.peg.3639	adeS	Phe170Ile	0	0	0	0	0	0	0	0	0	0	0	0	0	0	0	0	0	0	0	0	0	0	0	0	0	0	0.144928	0	0	0	0.144928			missense_variant	3893295	A	T	AUO97b_03775
fig|400667.82.peg.3639	adeS	Gly318Ser	0	0	0	0	0	0	0.217604	0.326425	0.468208	0.167247	0	0	0	0	0	0	0.051576	0	0	0	0	0	0	0	0	0	0	0	0	0	0.468208			missense_variant	3892851	C	T	AUO97b_03775
fig|400667.82.peg.3639	adeS	Gly318Asp	0	0.14377	0.816206	0.831492	0.935323	0	0	0.018135	0	0	0	0	0.020202	0	0	0	0	0	0	0	0	0	0	0	0	0	0	0	0	0	0.935323			missense_variant	3892850	C	T	AUO97b_03775
fig|400667.82.peg.3640	adeR	Tyr31Phe	0	0	0	0	0	0	0	0	0	0	0	0	0	0	0	0	0.324121	0.688172	0.143333	0.547872	0	0	0	0	0	0	0	0	0	0	0.688172	2	Two-component response regulator AdeR, positive regulator of AdeABC efflux pump	missense_variant	3894486	T	A	AUO97b_03776
fig|400667.82.peg.3640	adeR	Asp23Tyr	0	0	0	0	0	0	0.072727	0.425243	0.286058	0.091255	0	0	0	0	0	0	0	0	0	0	0	0	0	0	0	0	0	0	0	0	0.425243			missense_variant	3894511	C	A	AUO97b_03776
iJUMP: IS insertion variants identified by the IJUMP tool reaching relative abundance Amax ≥10% in at least one sample
fig|400667.82.peg.2459	trm	ISAba1	0	0	0.01	0.16	0.34	0	0.1	0.21	0.34	0.87	0	0	0.05	0	0	0	0	0.03	0.02	0.01	0	0.01	0.06	0.1	0.35	0	0	0.07	0.31	0.35	0.87	15	SAM-dependent methyltransferase	IS_insertion
fig|400667.82.peg.2459	trm	ISAba11	0	0.08	0.02	0.33	0.28	0	0.01	0.07	0.2	0.09	0	0.04	0.01	0	0	0	0.01	0.11	0.39	0.19	0	0	0.06	0.31	0.31	0	0	0.13	0.17	0.23	0.39			IS_insertion
fig|400667.82.peg.2459	trm	ISAba12	0	0	0	0	0	0	0	0.03	0	0	0	0	0.01	0	0	0	0	0.01	0.11	0.04	0	0	0	0.01	0	0	0	0.01	0.01	0.01	0.11			IS_insertion
fig|400667.82.peg.3391	adeN	ISAba11	0	0.13	0.01	0.09	0.33	0	0.05	0	0	0	0	0.16	0	0	0.01	0	0.06	0	0.03	0.07	0	0.09	0.01	0.05	0.45	0	0.11	0.01	0.34	0.35	0.45	10	Transcriptional regulator AdeN of AdeIJK multidrug efflux pump	IS_insertion
fig|400667.82.peg.3391	adeN	ISAba1	0	0	0	0.04	0.14	0	0.01	0	0	0.2	0	0.07	0	0	0	0	0.01	0	0	0	0	0.03	0	0	0.02	0	0.01	0	0.05	0.02	0.2			IS_insertion
us_fig|400667.82.peg.3641	us_adeA	ISAba1	0	0	0	0	0	0	0	0.04	0.19	0.73	0	0	0	0	0	0	0	0	0	0	0	0	0	0	0	0	0.01	0.03	0	0	0.73	2	us_RND membrane fusion protein AdeA of AdeABC efflux pump	IS_insertion
fig|400667.82.peg.3782	acrR'	ISAba12	0	0	0	0	0	0	0	0.25	0.11	0.01	0	0	0	0	0	0	0	0	0	0	0	0	0	0	0	0	0	0	0	0	0.25	1	Transcriptional regulator, AcrR family	IS_insertion
us_fig|400667.82.peg.3789<>ds_fig|400667.82.peg.3790	intergenic	ISAba12	0	0	0	0	0	0	0	0.18	0.79	0.29	0	0	0	0	0	0	0	0	0	0	0	0	0	0	0	0	0	0	0	0	0.79	1	us_hypothetical protein	IS_insertion
us_fig|400667.82.peg.1947<>ds_fig|400667.82.peg.1948	us_abeM	ISAba1	0	0	0	0	0	0	0.02	0.01	0.23	0.94	0	0	0	0	0	0	0	0	0.01	0.52	0	0	0	0.01	0.17	0	0	0.01	0.02	0.25	0.94	3	upstream of Na+-driven multidrug efflux pump of MATE (multidrug and toxin extrusion) family	PMID: 37224055; "Role of bacterial efflux pumps in antibiotic resistance, virulence, and strategies to discover novel efflux pump inhibitors"
fig|400667.82.peg.2983	cph2_5	ISAba1	0	0	0	0	0	0	0	0	0	0	0	0	0	0	0	0	0	0	0	0	0	0	0	0.1	0.02	0	0	0	0	0	0.1	1	diguanylate cyclase/phosphodiesterase (GGDEF & EAL domains) with PAS/PAC sensor(s)	IS_insertion
fig|400667.82.peg.2983	cph2_5	ISAba12	0	0	0	0.14	0.1	0	0	0	0	0	0	0	0	0	0	0	0	0	0	0	0	0	0	0	0	0	0	0	0	0	0.14	1	diguanylate cyclase/phosphodiesterase (GGDEF & EAL domains) with PAS/PAC sensor(s)	IS_insertion
us_fig|400667.82.peg.3106<>us_fig|400667.82.peg.3107	us_csuR<>us_csuA	ISAba12	0.02	0.18	0.02	0.05	0.03	0	0	0	0	0	0.01	0.15	0.11	0.02	0.01	0	0	0	0	0	0	0.12	0.06	0.01	0.01	0	0.02	0.04	0.01	0.01	0.18	4	us_Transcriptional regulator, AcrR family<>us_Sigma-fimbriae uncharacterized paralogous subunit	IS_insertion
Selected genes, potential drivers supported by multiple occurences, Amax>50%, clonal analysis and/or publications
		time hrs	0	24	48	80	99	0	24	48	80	99	0	24	48	80	99	0	24	48	80	99	0	24	48	80	99	0	24	48	80	99
		adeS:Gly318Asp	0	0.14377	0.816206	0.831492	0.935323	0	0	0.018135	0	0	0	0	0.020202	0	0	0	0	0	0	0	0	0	0	0	0	0	0	0	0	0
		adeS:Gly318Ser	0	0	0	0	0	0	0.217604	0.326425	0.468208	0.167247	0	0	0	0	0	0	0.051576	0	0	0	0	0	0	0	0	0	0	0	0	0
		adeS:Phe170Ile	0	0	0	0	0	0	0	0	0	0	0	0	0	0	0	0	0	0	0	0	0	0	0	0	0	0	0.144928	0	0	0
		adeS:Asp167Asn	0	0	0	0	0	0	0	0	0	0	0	0	0	0	0	0	0	0	0	0	0	0.121019	0.123543	0.142458	0.046455	0	0	0	0	0
		adeS:Gly160Ser	0	0	0	0	0	0	0	0	0	0	0	0	0.287582	0	0	0	0	0	0	0	0	0	0	0	0	0	0	0	0	0
		adeS:Thr153Met	0	0	0	0	0	0	0	0	0	0	0	0	0	0	0	0	0	0	0	0	0	0	0.039627	0	0.129717	0	0	0	0	0
		adeS:Ala148Val	0	0	0	0	0	0	0	0	0	0	0	0	0.335312	0	0	0	0	0	0	0	0	0.088757	0.291444	0.260726	0.03794	0	0	0	0	0
		adeS:Asn125Ser	0	0	0	0	0	0	0	0	0	0	0	0	0	0	0	0	0.104878	0.04878	0.02381	0	0	0	0	0	0	0	0	0	0	0
		adeS:Ser101Gly	0	0	0	0	0	0	0	0	0	0	0	0	0.050505	0.949275	0.942308	0	0	0	0	0	0	0	0	0	0	0	0	0	0	0
		adeS:Ala94Val	0	0	0	0	0	0	0	0	0	0	0	0.037559	0.070866	0	0	0	0	0	0	0	0	0.081505	0.084848	0.375862	0	0	0	0	0	0
		adeS:Asp60Gly	0	0	0	0.02934	0.026718	0	0	0	0	0	0	0	0	0	0	0	0	0	0	0	0	0	0	0	0	0	0.225166	0.729323	0.904523	0.817647
		adeS:Asp60Val	0	0	0	0	0	0	0	0	0	0	0	0	0	0	0	0	0.072961	0.130243	0.770742	0.429545	0	0	0	0	0	0	0	0	0	0
		adeS:Asp60Tyr	0	0	0	0	0	0	0	0	0	0	0	0	0	0	0	0	0	0	0	0	0	0	0.098684	0.1	0.356009	0	0	0	0	0
		adeS:Ala37Glu	0	0	0	0	0	0	0	0	0	0	0	0	0	0	0	0	0	0	0	0	0	0.041543	0.187342	0.108696	0.308252	0	0	0	0	0
		adeS:Ala37Thr	0	0	0	0	0	0	0	0	0	0	0	0	0	0	0	0	0	0	0	0	0	0.041543	0.187342	0.108696	0.313869	0	0	0	0	0
		adeS:Ser8Arg	0	0	0	0	0	0	0	0	0	0	0	0	0	0	0	0	0	0	0	0	0	0	0	0	0	0	0.078522	0.161376	0.068522	0.111969
		adeS:Lys2Ile	0	0	0	0	0	0	0	0	0	0	0	0.113043	0.022959	0	0	0	0	0	0	0	0	0	0	0	0	0	0	0	0	0
		adeR:Tyr31Phe	0	0	0	0	0	0	0	0	0	0	0	0	0	0	0	0	0.324121	0.688172	0.143333	0.547872	0	0	0	0	0	0	0	0	0	0
		adeR:Asp23Tyr	0	0	0	0	0	0	0.072727	0.425243	0.286058	0.091255	0	0	0	0	0	0	0	0	0	0	0	0	0	0	0	0	0	0	0	0
		adeA:us_IS	0	0	0	0	0	0	0	0.04	0.19	0.73	0	0	0	0	0	0	0	0	0	0	0	0	0	0	0	0	0.01	0.03	0	0
		adeN:ISAba11(total)	0	0.13	0.01	0.13	0.47	0	0.06	0	0	0.2	0	0.23	0	0	0.01	0	0.07	0	0.03	0.07	0	0.12	0.01	0.05	0.47	0	0.12	0.01	0.39	0.37
		abeM:ISAba1	0	0	0	0	0	0	0.02	0.01	0.23	0.94	0	0	0	0	0	0	0	0	0.01	0.52	0	0	0	0.01	0.17	0	0	0.01	0.02	0.25
		trm:SNV+IS	0	0.08	0.03	0.671581	0.824473	0	0.217856	0.819191	0.832308	1.00473	0	0.04	0.460909	0	0	0	0.01	0.677105	0.553058	0.816184	0	0.01	0.153138	0.625537	0.859721	0	0	0.260481	0.560352	0.59
			0	0.35377	0.856206	1.66241	2.25651	0	0.588187	1.63899	2.00657	3.13323	0	0.420602	1.24833	0.949275	0.952308	0	0.633536	1.5443	1.53094	2.3836	0	0.504367	1.17597	1.78197	2.69196	0	0.578616	1.20118	1.9434	2.13962

## Sheet: S1B_pop_BAA747_TGC
Table S1B: BAA-747/TGC populations. Relative abundance of potentially significant variants detected by GWS of the samples of A. baumannii BAA-747 populations evolving under pressure of TGC
us_ and ds_ prefixes mark upstream and downstream positions of mutation.
SNV: the most prominent (nonsynonymous and not preexisting) mutational variants reaching relative abundance Amax ≥10% in at least one sample
			Reactor 1								Reactor 2							Reactor 4								Reactor 5								Reactor 6
		time (hrs)->	0	23	44	68	94	128	152	168	0	23	44	68	94	128	152	0	23	44	68	94	128	152	168	0	23	44	68	94	128	152	168	0	23	44	68	94	128	152
ID	Gene	Mutation	1A	1B	1C	1D	1E	1F	1G	1H	2A	2B	2C	2D	2E	2F	2G	4A	4B	4C	4D	4E	4F	4G	4H	5A	5B	5C	5D	5E	5F	5G	5H	6A	6B	6C	6D	6E	6F	6G	Amax	Nall	Annotation	Effect	Pos	Ref	Alt	Locus Tag
fig|470.13775.peg.406	rpsJ	Val57Leu	0	0	0	0	0	0	0	0	0	0	0	0	0	0.677138	0.075873	0	0	0	0	0	0	0	0	0	0	0	0	0	0	0	0	0	0	0	0	0	0	0	0.677138	2	SSU ribosomal protein S10p (S20e)	missense_variant	442869	G	C	BAA747_000421
fig|470.13775.peg.406	rpsJ	Leu102Phe	0	0	0	0	0	0	0	0	0	0	0	0	0	0	0	0	0	0	0	0	0	0	0	0	0	0	0	0.113636	0.089838	0	0	0	0	0	0	0	0	0	0.113636			missense_variant	443006	G	C	BAA747_000421
fig|470.13775.peg.576	trm	Ile52fs	0	0	0	0.131429	0.130117	0.079251	0	0	0	0	0	0	0	0	0	0	0	0	0	0	0	0	0	0	0	0	0	0	0	0	0	0	0	0	0	0	0	0	0.131429	15	SAM-dependent methyltransferase	frameshift_variant	615978	GA	G	BAA747_000608
fig|470.13775.peg.576	trm	Lys63fs	0	0	0	0	0	0	0	0	0	0	0	0	0	0	0	0	0	0	0.155093	0.090909	0	0.150259	0.158568	0	0	0	0	0.139319	0.141079	0.196617	0.129293	0	0	0	0	0.136771	0.439306	0.764241	0.196617			frameshift_variant	616012	GA	G	BAA747_000608
fig|470.13775.peg.576	trm	Gln64fs	0	0	0	0	0	0	0	0	0	0	0	0.079498	0	0	0	0	0	0	0.018519	0	0	0	0	0	0	0	0	0	0	0.342495	0.713131	0	0	0	0	0.017937	0	0	0.713131			frameshift_variant	616012	G	GA	BAA747_000608
fig|470.13775.peg.576	trm	Asn113fs	0	0	0	0.155907	0	0	0	0	0	0	0	0.075975	0	0	0	0	0	0	0.105426	0	0	0	0	0	0	0.052336	0.053191	0.213198	0.296625	0.162939	0	0	0	0.133713	0.05102	0.050938	0	0	0.296625			frameshift_variant	616160	TA	T	BAA747_000608
fig|470.13775.peg.576	trm	Leu195*	0	0	0	0	0	0	0	0	0	0	0	0	0	0	0	0	0	0	0	0.129952	0	0	0	0	0	0	0	0	0	0	0	0	0	0	0	0	0	0	0.129952			stop_gained	616414	T	A	BAA747_000608
fig|470.13775.peg.576	trm	Gln325fs	0	0	0	0	0	0	0	0	0	0	0	0	0	0	0	0	0	0	0.02907	0	0.018519	0.125442	0.030812	0	0	0	0	0	0	0	0	0	0	0	0	0	0	0	0.125442			frameshift_variant	616803	CAA	C	BAA747_000608
fig|470.13775.peg.576	trm	Lys392fs	0	0	0	0.225053	0.381222	0.689781	0.015855	0	0	0	0	0	0	0	0	0	0	0	0	0	0	0	0	0	0	0	0	0	0	0	0	0	0	0	0	0	0	0	0.689781			frameshift_variant	617000	TA	T	BAA747_000608
fig|470.13775.peg.1473	adeN	Gly54Ser	0	0	0	0	0	0	0	0	0	0	0	0	0	0	0	0	0	0	0	0	0	0	0	0	0	0	0	0.027397	0.18595	0.131188	0	0	0	0	0	0	0	0	0.18595	2	Transcriptional regulator AdeN of AdeIJK multidrug efflux pump	missense_variant	1638866	C	T	BAA747_001528
fig|470.13775.peg.1473	adeN	Leu11fs	0	0	0	0	0	0	0	0	0	0	0	0	0	0	0	0	0	0	0	0	0	0	0	0	0	0	0	0	0.051587	0.109434	0.073248	0	0	0	0	0	0	0	0.109434			frameshift_variant	1638995	GA	G	BAA747_001528
us_fig|470.13775.peg.1479	us_frr	intergenic	0	0	0	0	0	0	0.118304	0.021687	0	0	0	0	0	0	0.15528	0	0	0	0	0	0.034091	0.095723	0.035313	0	0	0	0	0	0.014634	0.011655	0.024775	0	0	0	0	0	0	0	0.15528	4	us_Ribosome recycling factor	intergenic_region	1644429	TAAGG	T	ds_BAA747_001533<>us_BAA747_001534
fig|470.13775.peg.1769	adeS	Tyr31His	0	0	0	0	0	0	0	0	0	0	0	0	0	0	0	0	0	0	0	0	0	0	0	0	0.098462	0.085809	0	0	0	0.348668	0.815054	0	0	0	0	0	0	0	0.815054	15	Two-component sensor histidine kinase AdeS, positive regulator of AdeABC efflux pump	missense_variant	1937547	A	G	BAA747_001827
fig|470.13775.peg.1769	adeS	Thr54_Trp61dup	0	0	0	0	0	0	0	0	0	0	0	0	0	0	0	0	0	0	0	0	0	0	0	0	0	0.109626	0	0.015209	0	0.010657	0	0	0	0	0	0	0	0	0.109626			conservative_inframe_insertion	1937453	A	ATCCAGTCTACAAAATGAAAACTGG	BAA747_001827
fig|470.13775.peg.1769	adeS	Leu133Ile	0	0	0	0	0	0	0	0	0	0	0	0	0	0	0	0	0	0	0	0	0	0	0	0	0.111446	0.107639	0.309524	0.260417	0.142857	0.207637	0.029979	0	0	0	0	0	0	0	0.309524			missense_variant	1937241	G	T	BAA747_001827
fig|470.13775.peg.1769	adeS	Ala148Val	0	0	0	0	0	0	0	0	0	0	0.043197	0.129944	0.444043	0.135417	0.664032	0	0.18	0.313402	0.315261	0.816822	0.884892	0.298137	0.209953	0	0	0	0	0	0	0	0	0	0	0	0	0	0	0	0.884892			missense_variant	1937195	G	A	BAA747_001827
fig|470.13775.peg.1769	adeS	Arg152Lys	0	0	0.050651	0.032727	0	0	0	0	0	0	0	0	0	0	0	0	0	0	0	0	0	0	0	0	0.050132	0.089595	0.207865	0.05303	0.156479	0	0	0	0	0	0	0	0	0	0.207865			missense_variant	1937183	C	T	BAA747_001827
fig|470.13775.peg.1769	adeS	Thr153Met	0	0	0	0	0	0	0	0	0	0	0	0	0.044444	0	0.115315	0	0	0	0	0	0	0	0	0	0	0	0	0	0	0	0	0	0.126506	0.07958	0.246835	0.683884	0.142157	0.063467	0.115315			missense_variant	1937180	G	A	BAA747_001827
fig|470.13775.peg.1769	adeS	Gly160Ser	0	0	0.044872	0.119048	0	0	0	0	0	0	0	0	0	0	0	0	0	0.107368	0	0	0	0	0	0	0	0	0	0	0	0	0	0	0	0	0	0	0	0	0.119048			missense_variant	1937160	C	T	BAA747_001827
fig|470.13775.peg.1769	adeS	Asp167Ala	0	0	0	0	0	0	0	0	0	0.879032	0.902637	0.824427	0.444079	0.853846	0.171548	0	0	0	0	0	0	0	0	0	0	0	0	0	0	0	0	0	0	0	0	0	0	0	0.902637			missense_variant	1937138	T	G	BAA747_001827
fig|470.13775.peg.1769	adeS	Arg313Lys	0	0	0	0	0	0	0	0	0	0	0	0	0	0	0	0	0	0	0	0	0	0	0	0	0.183432	0	0	0	0	0	0	0	0	0	0	0	0	0	0.183432			missense_variant	1936700	C	T	BAA747_001827
fig|470.13775.peg.1769	adeS	Gly318Ser	0	0	0	0	0	0	0	0	0	0	0	0	0	0	0	0	0.586667	0.454976	0.590909	0.164634	0.067606	0.720621	0.802306	0	0	0	0	0	0	0	0	0	0	0	0	0	0	0	0.802306			missense_variant	1936686	C	T	BAA747_001827
fig|470.13775.peg.1769	adeS	Gly318Asp	0	0	0.672566	0.620278	0.924603	0.967742	0.985263	0.983373	0	0	0	0	0	0	0	0	0	0	0	0	0	0	0	0	0	0	0	0	0	0	0	0	0	0	0	0	0	0	0.985263			missense_variant	1936685	C	T	BAA747_001827
fig|470.13775.peg.1770	adeR	Ala91Val	0	0	0	0	0	0	0	0	0	0	0	0	0	0	0	0	0	0	0	0	0	0	0	0	0.3125	0.241379	0.35567	0.535842	0.630435	0.477752	0.160714	0	0.666667	0.711214	0.623819	0.245184	0.787565	0.910217	0.630435	2	Two-component response regulator AdeR, positive regulator of AdeABC efflux pump	missense_variant	1938141	G	A	BAA747_001828
us_fig|470.13775.peg.1777	us_hypo1	intergenic	0	0	0	0	0	0	0	0	0	0	0	0	0.080268	0	0	0	0	0	0	0	0	0	0	0	0	0	0.101266	0	0	0	0	0	0	0	0	0	0	0	0.101266	2	ds_hypothetical protein<>us_hypothetical protein	intergenic_region	1947643	T	G	ds_BAA747_001834<>us_BAA747_001835
fig|470.13775.peg.2219	pobA	Asp174Gly	0	0	0	0	0	0	0.6	0	0	0	0	0	0	0	0	0	0	0	0	0	0	0	0	0	0	0	0	0	0	0	0	0	0	0	0	0	0	0	0.6	1	P-hydroxybenzoate hydroxylase (EC 1.14.13.2)	missense_variant	2403445	T	C	BAA747_002280
fig|470.13775.peg.3355	rppH	Asn110fs	0	0	0	0	0	0	0	0	0	0	0	0	0	0	0	0	0	0	0	0	0	0	0	0	0	0	0	0	0	0.31479	0	0	0	0	0	0	0	0	0.31479	3	Adenosine (5')-pentaphospho-(5'')-adenosine pyrophosphohydrolase	frameshift_variant	3557851	CA	C	BAA747_003565
us_fig|470.13775.peg.3366	us_RNAseE	intergenic	0	0	0	0	0.067857	0.008152	0	0	0	0	0	0	0.007962	0	0	0	0	0	0.006964	0.0141	0.012658	0.047297	0.012034	0	0	0	0	0.021438	0.035382	0.150242	0.019538	0	0	0	0	0	0	0	0.150242	4	us_Ribonuclease E (EC 3.1.26.12)	intergenic_region	3570520	AGTTTGTTTG	A	ds_BAA747_003575<>us_BAA747_003576
us_fig|470.13775.peg.3366	us_RNAseE	intergenic	0	0	0	0	0	0	0	0	0	0	0	0	0	0	0	0	0	0	0	0.12071	0	0	0	0	0	0	0	0	0	0	0	0	0	0	0	0	0	0	0.12071		us_Ribonuclease E (EC 3.1.26.12)	intergenic_region	3570564	C	A	ds_BAA747_003575<>us_BAA747_003576
fig|470.13775.peg.3429	nusA	Lys480fs	0	0	0	0	0.005568	0.010299	0.811197	0.920123	0	0	0	0	0	0	0	0	0	0	0	0	0	0	0	0	0	0	0	0	0	0	0	0	0	0	0	0	0	0	0.920123	5	Transcription termination protein NusA	frameshift_variant	3647313	CTT	C	BAA747_003641
fig|470.13775.peg.3429	nusA	Leu387_Glu388del	0	0	0	0	0.022782	0.102362	0	0	0	0	0	0	0	0	0	0	0	0	0	0	0	0	0	0	0	0	0	0	0	0	0	0	0	0	0	0	0	0	0.102362			conservative_inframe_deletion	3647589	CTTCTAA	C	BAA747_003641
fig|470.13775.peg.3429	nusA	Phe365Ser	0	0	0	0	0	0	0	0	0	0	0	0	0.130194	0	0	0	0	0	0	0	0	0	0	0	0	0	0	0	0	0	0	0	0	0	0	0	0	0	0.130194			missense_variant	3647660	A	G	BAA747_003641
fig|470.13775.peg.3429	nusA	Arg109Cys	0	0	0	0	0	0	0	0	0	0	0	0	0	0	0	0	0	0	0	0.104444	0	0.078313	0.077114	0	0	0	0	0	0	0	0	0	0	0	0	0	0.034848	0.061998	0.104444			missense_variant	3648429	G	A	BAA747_003641
fig|470.13775.peg.3474	rpoC	Gly1041_Asp1049del	0	0	0	0	0	0	0	0	0	0	0	0	0	0	0	0	0	0	0	0	0.011236	0.305106	0.34413	0	0	0	0	0	0	0	0	0	0	0	0	0	0	0	0.34413	4	DNA-directed RNA polymerase beta' subunit (EC 2.7.7.6)	disruptive_inframe_deletion	3694361	TCATCAGTTTTAGATGTTGCAGTTACAC	T	BAA747_003689
fig|470.13775.peg.3475	rpoB	Asp862Gly	0	0	0	0	0	0	0	0	0	0	0	0	0	0	0	0	0	0	0	0	0	0	0	0	0	0	0	0.120654	0.200565	0.245098	0.128272	0	0	0	0	0	0	0	0.245098		DNA-directed RNA polymerase beta subunit (EC 2.7.7.6)	missense_variant	3699121	T	C	BAA747_003690
fig|470.13775.peg.3475	rpoB	Thr572Ile	0	0	0	0	0	0	0	0	0	0	0	0	0	0	0.033046	0	0	0	0	0	0	0	0	0	0	0	0	0	0	0.294872	0.82133	0	0	0	0	0	0	0	0.82133			missense_variant	3699991	G	A	BAA747_003690
fig|470.13775.peg.3475	rpoB	Gly466Val	0	0	0	0	0	0	0	0	0	0	0	0	0	0.04717	0.563478	0	0	0	0	0	0	0	0	0	0	0	0	0	0	0	0	0	0	0	0	0	0	0	0.563478			missense_variant	3700309	C	A	BAA747_003690
iJUMP: IS insertion variants identified by the IJUMP tool reaching relative abundance Amax ≥10% in at least one sample
ID	Gene	Mutation	1A	1B	1C	1D	1E	1F	1G	1H	2A	2B	2C	2D	2E	2F	2G	4A	4B	4C	4D	4E	4F	4G	4H	5A	5B	5C	5D	5E	5F	5G	5H	6A	6B	6C	6D	6E	6F	6G	Amax	Nall	Annotation
fig|470.13775.peg.576	trm	ISAha2	0	0.005	0.0024	0.1394	0.2106	0.0954	0.8788	0.8193	0	0.0011	0.206	0.6874	0.7769	0.8356	0.9816	0	0	0.0629	0.4783	0.6034	0.7814	0.6969	0.7762	0	0.0034	0.3305	0.8615	0.4542	0.3928	0.2319	0.0255	0	0.0038	0.4056	0.5699	0.0155	0.0046	0.0091	0.9816	5	SAM-dependent methyltransferase
fig|470.13775.peg.1473	adeN	ISAha2	0	0.0021	0	0.0045	0.0526	0.0574	0	0.0047	0	0	0.0039	0	0.0204	0.0144	0.0015	0	0	0	0.0038	0.0046	0.0051	0	0.0011	0	0.0019	0.0032	0	0.1231	0.0645	0.0112	0.0028	0	0.014	0.0323	0.2916	0.8922	0.8978	0.9067	0.9067	4	Transcriptional regulator AdeN of AdeIJK multidrug efflux pump
us_fig|470.13775.peg.3685<>us_fig|470.13775.peg.3686	us_wbpO	ISAha2	0	0	0	0.0022	0.0007	0	0.263	0.7058	0	0.0011	0	0	0.001	0.0089	0.2671	0	0	0	0	0.0007	0.0139	0.5652	0.6741	0	0	0	0	0.0007	0.0024	0.0037	0.002	0	0	0	0	0	0.0009	0.0007	0.7058	3	us_UDP-N-acetyl-D-glucosamine 6-dehydrogenase (EC 1.1.1.136)<>us_Putative polysaccharide export protein YccZ precursor
fig|470.13775.peg.3685	wbpO	ISAha2	0	0	0	0	0	0	0.0117	0.0103	0	0	0.0008	0	0	0.0114	0.263	0	0.0088	0	0	0	0.0242	0.2173	0.1259	0	0	0	0	0.0013	0.0043	0.0108	0.0019	0	0.0012	0	0.0007	0	0.0024	0	0.263	2	UDP-N-acetyl-D-glucosamine 6-dehydrogenase (EC 1.1.1.136); WbpO
fig|470.13775.peg.532	icaB	ISAha2	0	0	0	0	0	0	0.1407	0.0417	0	0	0	0	0	0	0	0	0	0	0	0	0	0	0	0	0	0	0	0	0.0191	0.1116	0.012	0	0	0	0	0	0	0	0.1407	2	icaB Putative polysaccharide deacetylase, poly--1,6- N -acetyl- d -glucosamine N -deacetylase precursor	PMID: 30720421 "Clinical and laboratory-induced colistin-resistance mechanisms in Acinetobacter baumannii"
fig|470.13775.peg.533	lpsC	ISAha2	0	0.0018	0	0.0008	0.0016	0.01	0.5381	0.1576	0	0	0	0	0	0.0284	0.099	0	0	0.0019	0	0	0	0.0009	0.0027	0	0	0.0011	0.0055	0	0.1242	0.3767	0.1033	0	0	0	0	0	0.0036	0.0024	0.5381	4	lpsC Lipooligosaccharide core biosynthesis glycosyl transferase, glycosyl transferase family 2 3.59	PMID: 30720421 "Clinical and laboratory-induced colistin-resistance mechanisms in Acinetobacter baumannii"
fig|470.13775.peg.533	lpsC	ISAha2	0	0	0	0	0	0	0	0	0	0	0	0	0	0	0	0	0	0	0	0	0	0	0	0	0	0	0	0	0.123732	0	0	0	0	0	0	0	0	0	0.123732		lpsC Lipooligosaccharide core biosynthesis glycosyl transferase, glycosyl transferase family 2 3.59	PMID: 30720421 "Clinical and laboratory-induced colistin-resistance mechanisms in Acinetobacter baumannii"	569927	GA	G	BAA747_000565
Additional mutations in R6 related to MutS phenotype (Amac>50%)					note that by the end of evolution in R6, the populations was dominated by a clone with 9 mutational variants as a result of MutS mutation emerged at/after 68 hrs																																				Amax	Nall
fig|470.13775.peg.2430	mutS	Glu336f																																0	0	0.006421	0.266781	0.882246	0.857645	0.841105	0.882246	1	DNA mismatch repair protein MutS
fig|470.13775.peg.534	Gtse	Gln208stop																																0	0	0	0	0	0.7264	0.784574	0.784574	1	UDP- d -galactose: (glucosyl)lipopolysaccharide-1,6- d -galactosyltransferase, glycosyl transferases group 1	PMID: 30720421 "Clinical and laboratory-induced colistin-resistance mechanisms in Acinetobacter baumannii"
fig|470.13775.peg.647	gatB	Asp284Asn																																0	0	0	0	0	0.408012	0.751889	0.751889	1	Aspartyl-tRNA(Asn) amidotransferase subunit B (EC 6.3.5.6) @ Glutamyl-tRNA(Gln) amidotransferase subunit B (EC 6.3.5.7)
fig|470.13775.peg.1385	ybdG	Ala328Val																																0	0	0	0	0	0.231293	0.618123	0.618123	1	Miniconductance mechanosensitive channel YbdG
fig|470.13775.peg.1701		Asp31Gly																																0	0	0	0	0	0.409002	0.762523	0.762523	1	Putative oxidoreductase
fig|470.13775.peg.2375		Arg237Cys																																0	0	0	0.289428	0.976471	0.949183	0.957768	0.976471	1	Biotin synthase-related enzyme
Selected genes, potential drivers supported by multiple occurences, Amax>50%, clonal analysis and/or publications
			Reactor 1								Reactor 2							Reactor 4								Reactor 5								Reactor 6
		Gene	0	23	44	68	94	128	152	168	0	23	44	68	94	128	152	0	23	44	68	94	128	152	168	0	23	44	68	94	128	152	168	0	23	44	68	94	128	152
		adeS:Gly318Asp	0	0	0.672566	0.620278	0.924603	0.967742	0.985263	0.983373	0	0	0	0	0	0	0	0	0	0	0	0	0	0	0	0	0	0	0	0	0	0	0	0	0	0	0	0	0	0
		adeS:Gly318Ser	0	0	0	0	0	0	0	0	0	0	0	0	0	0	0	0	0.586667	0.454976	0.590909	0.164634	0.067606	0.720621	0.802306	0	0	0	0	0	0	0	0	0	0	0	0	0	0	0
		adeS:Arg313Lys	0	0	0	0	0	0	0	0	0	0	0	0	0	0	0	0	0	0	0	0	0	0	0	0	0.183432	0	0	0	0	0	0	0	0	0	0	0	0	0
		adeS:Asp167Ala	0	0	0	0	0	0	0	0	0	0.879032	0.902637	0.824427	0.444079	0.853846	0.171548	0	0	0	0	0	0	0	0	0	0	0	0	0	0	0	0	0	0	0	0	0	0	0
		adeS:Gly160Ser	0	0	0.044872	0.119048	0	0	0	0	0	0	0	0	0	0	0	0	0	0.107368	0	0	0	0	0	0	0	0	0	0	0	0	0	0	0	0	0	0	0	0
		adeS:Thr153Met	0	0	0	0	0	0	0	0	0	0	0	0	0.044444	0	0.115315	0	0	0	0	0	0	0	0	0	0	0	0	0	0	0	0	0	0.126506	0.07958	0.246835	0.683884	0.142157	0.063467
		adeS:Arg152Lys	0	0	0.050651	0.032727	0	0	0	0	0	0	0	0	0	0	0	0	0	0	0	0	0	0	0	0	0.050132	0.089595	0.207865	0.05303	0.156479	0	0	0	0	0	0	0	0	0
		adeS:Ala148Val	0	0	0	0	0	0	0	0	0	0	0.043197	0.129944	0.444043	0.135417	0.664032	0	0.18	0.313402	0.315261	0.816822	0.884892	0.298137	0.209953	0	0	0	0	0	0	0	0	0	0	0	0	0	0	0
		adeS:Leu133Ile	0	0	0	0	0	0	0	0	0	0	0	0	0	0	0	0	0	0	0	0	0	0	0	0	0.111446	0.107639	0.309524	0.260417	0.142857	0.207637	0.029979	0	0	0	0	0	0	0
		adeS:Thr54_Trp61dup	0	0	0	0	0	0	0	0	0	0	0	0	0	0	0	0	0	0	0	0	0	0	0	0	0	0.109626	0	0.015209	0	0.010657	0	0	0	0	0	0	0	0
		adeS:Tyr31His	0	0	0	0	0	0	0	0	0	0	0	0	0	0	0	0	0	0	0	0	0	0	0	0	0.098462	0.085809	0	0	0	0.348668	0.815054	0	0	0	0	0	0	0
		adeR:Ala91Val	0	0	0	0	0	0	0	0	0	0	0	0	0	0	0	0	0	0	0	0	0	0	0	0	0.3125	0.241379	0.35567	0.535842	0.630435	0.477752	0.160714	0	0.666667	0.711214	0.623819	0.245184	0.787565	0.910217
		adeN:SNV+IS	0	0.0021	0	0.0045	0.0526	0.0574	0	0.0047	0	0	0.0039	0	0.0204	0.0144	0.0015	0	0	0	0.0038	0.0046	0.0051	0	0.0011	0	0.0019	0.0032	0	0.150497	0.25045	0.142388	0.0028	0	0.014	0.0323	0.2916	0.8922	0.8978	0.9067
		rpoC:Gly1041_Asp1049del	0	0	0	0	0	0	0	0	0	0	0	0	0	0	0	0	0	0	0	0	0.011236	0.305106	0.34413	0	0	0	0	0	0	0	0	0	0	0	0	0	0	0
		rpoB:Asp862Gly	0	0	0	0	0	0	0	0	0	0	0	0	0	0	0	0	0	0	0	0	0	0	0	0	0	0	0	0.120654	0.200565	0.245098	0.128272	0	0	0	0	0	0	0
		rpoB:Thr572Ile	0	0	0	0	0	0	0	0	0	0	0	0	0	0	0.033046	0	0	0	0	0	0	0	0	0	0	0	0	0	0	0.294872	0.82133	0	0	0	0	0	0	0
		rpoB:Gly466Val	0	0	0	0	0	0	0	0	0	0	0	0	0	0.04717	0.563478	0	0	0	0	0	0	0	0	0	0	0	0	0	0	0	0	0	0	0	0	0	0	0
		wbpO:IS	0	0	0	0.0022	0.0007	0	0.2747	0.7161	0	0.0011	0.0008	0	0.001	0.0203	0.5301	0	0.0088	0	0	0.0007	0.0381	0.7825	0.8	0	0	0	0	0.002	0.0067	0.0145	0.0039	0	0	0	0	0	0	0
		rpsJ:Val57Leu	0	0	0	0	0	0	0	0	0	0	0	0	0	0.677138	0.075873	0	0	0	0	0	0	0	0	0	0	0	0	0	0	0	0	0	0	0	0	0	0	0
		rpsJ:Leu102Phe	0	0	0	0	0	0	0	0	0	0	0	0	0	0	0	0	0	0	0	0	0	0	0	0	0	0	0	0.113636	0.089838	0	0	0	0	0	0	0	0	0
		nusA:SNV	0	0	0	0	0.02835	0.112661	0.811197	0.920123	0	0	0	0	0.130194	0	0	0	0	0	0	0.104444	0	0.078313	0.077114	0	0	0	0	0	0	0	0	0	0	0	0	0	0.034848	0.061998
		lpsC:IS	0	0.0018	0	0.0008	0.0016	0.01	0.5381	0.1576	0	0	0	0	0	0.0284	0.099	0	0	0.0019	0	0	0	0.0009	0.0027	0	0	0.0011	0.0055	0	0.247932	0.3767	0.1033	0	0	0	0	0	0	0
		trm:SNV+IS	0	0.005	0.0024	0.651789	0.721939	0.864432	0.894655	0.8193	0	0.0011	0.206	0.842873	0.7769	0.8356	0.9816	0	0	0.0629	0.786408	0.824261	0.799919	0.972601	0.96558	0	0.0034	0.382836	0.914691	0.806717	0.830504	0.933951	0.867924	0	0.0038	0.539313	0.62092	0.221146	0.443906	0.773341
		mutS:Glu336f																																0	0	0	0.006421	0.266781	0.882246	0.857645
		GTS:Gln208stop																																0	0	0	0	0	0	0.7264
		gatB:Asp284Asn																																0	0	0	0	0	0	0.408012
		ybdG:Ala328Val																																0	0	0	0	0	0	0.231293
		OXR:Asp31Gly																																0	0	0	0	0	0	0.409002
		BSR:Arg237Cys																																0	0	0	0	0.289428	0.976471	0.949183
		sub-total	0	0.0089	0.770489	1.43134	1.72979	2.01223	3.50392	3.6012	0	0.881232	1.15653	1.79724	1.86106	2.61227	3.23549	0	0.775467	0.940546	1.69638	1.91546	1.80685	3.15818	3.20288	0	0.761272	1.02118	1.79325	2.058	2.55576	3.05222	2.93327	0	0.810973	1.36241	1.78959	2.59862	4.16499	6.29726
																													s

## Sheet: S1C_clones_17978_TGC
Table S1C: ATCC17978/TGC clones. Mutational variants and MIC values in a nonredundant set of clones isolated from the samples of A. baumannii ATCC17978 evolving TGC resistance
			Clone ID (detcted variants are shown by "+")
Gene ID	Gene name	Mutation	1E2	2C2	2D1	2D2	2E1	2E2	3D1	4C1	4C2	4D1	4D2	4E1	Annotation	Effect	Pos	Ref	Alt
Potential primary/secondary drivers
fig|400667.82.peg.3639	adeS	Gly318Ser	-	+	-	-	+	+	-	-	-	-	-	-	Efflux pump AdeABC histidine kinase AdeS	missense_variant	3892851	C	T
fig|400667.82.peg.3639	adeS	Ser101Gly	-	-	-	-	-	-	+	-	-	-	-	-	Efflux pump AdeABC histidine kinase AdeS	missense_variant	3893502	T	C
fig|400667.82.peg.3639	adeS	Asp60Val	-	-	-	-	-	-	-	-	+	-	+	-	Efflux pump AdeABC histidine kinase AdeS	missense_variant	3893624	T	A
fig|400667.82.peg.3640	adeR	Tyr31Phe	-	-	-	-	-	-	-	-	-	+	-	+	Efflux pump AdeABC response regulator AdeR	missense_variant	3894486	T	A
fig|400667.82.peg.3640	adeR	Asp23Tyr	-	-	+	-	-	-	-	-	-	-	-	-	Efflux pump AdeABC response regulator AdeR	missense_variant	3894511	C	A
us_fig|400667.82.peg.3640<>us_fig|400667.82.peg.3641	us_adeR; adeA	ISAba1	-	-	-	+	-	-	-	-	-	-	-	-	us_Efflux pump AdeABC response regulator AdeR<>us_RND efflux system, membrane fusion protein AdeA	IS_instertion
fig|400667.82.peg.2459	trm	Gln55fs	-	-	-	-	-	-	-	-	-	-	-	+	SAM-dependent methyltransferase	frameshift_variant	2626157	G	GA
fig|400667.82.peg.2459	trm	Asn104fs	-	-	+	-	-	-	-	-	-	-	-	-	SAM-dependent methyltransferase	frameshift_variant	2626305	TA	T
fig|400667.82.peg.2459	trm	Thr120fs	-	-	-	-	-	-	-	+	-	-	-	-	SAM-dependent methyltransferase	frameshift_variant	2626357	AC	A
fig|400667.82.peg.2459	trm	Gly194Arg	-	-	-	-	-	-	-	-	-	+	-	-	SAM-dependent methyltransferase	missense_variant	2626582	G	A
fig|400667.82.peg.2459	trm	Gly275Glu	-	+	-	-	-	-	-	-	-	-	-	-	SAM-dependent methyltransferase	missense_variant	2626826	G	A
fig|400667.82.peg.2459	trm	ISAba1	-	-	-	+	-	+	-	-	-	-	-	-	SAM-dependent methyltransferase	IS_instertion
fig|400667.82.peg.2459	trm	ISAba12	-	-	-	-	-	-	-	-	-	-	+	-	SAM-dependent methyltransferase	IS_instertion
fig|400667.82.peg.2459	trm	ISAba11	+	-	-	-	+	-	-	-	+	-	-	-	SAM-dependent methyltransferase	IS_instertion
us_fig|400667.82.peg.1947	abeM	ISAba1	-	-	-	+	-	+	-	-	-	-	-	-	upstream of Na+-driven multidrug efflux pump of MATE (multidrug and toxin extrusion) family	IS_instertion
		unevolved
	MIC (ug/mL)	0.3125	0.625-1.25	2.5	10	10	10	10	5	0.625	5	5	5	2.5
	MICTGC (FC)	=1	2-4x	8x	32x	32x	32x	32x	16x	2x	16x	16x	16x	8x
Other variants
ID	Gene	Mutation	1E2	2C2	2D1	2D2	2E1	2E2	3D1	4C1	4C2	4D1	4D2	4E1	Annotation	Effect	Pos	Ref	Alt
fig|400667.82.peg.336	*bioB	Leu23fs	-	-	-	-	-	-	-	-	-	+	-	-	Biotin synthase (EC 2.8.1.6)	frameshift_variant	317316	T	TG
fig|400667.82.peg.1752	galE	ISAba11	-	-	-	-	+	-	-	-	-	-	-	-	UDP-glucose 4-epimerase (EC 5.1.3.2)	IS_instertion
fig|400667.82.peg.1762	MalAT	ISAba12	-	-	+	-	-	-	-	-	-	-	-	-	Maltose O-acetyltransferase (EC 2.3.1.79)	IS_instertion
fig|400667.82.peg.3782	acrR'	ISAba12	-	-	+	-	-	-	-	-	-	-	-	-	Transcriptional regulator, AcrR family	IS_instertion
fig|400667.82.peg.531	csiR_1	ISAba11	-	-	-	-	-	-	-	-	-	-	-	+	Predicted regulator PutR for proline utilization, GntR family	IS_instertion
us_fig|400667.82.peg.1040<>us_fig|400667.82.peg.1041	intergenic	ISAba11	+	-	-	-	-	-	-	-	-	-	-	-	us_FIG00351038: hypothetical protein<>us_3-oxoacyl-[acyl-carrier-protein] synthase, KASI (EC 2.3.1.41)	IS_instertion
* not identified in population GWS

## Sheet: S1D_clones_BAA747_TGC
Table S1D: BAA-747/TGC clones. Mutational variants and MIC values in a nonredundant set of clones isolated from the samples of A. baumannii BAA-747 evolving TGC resistance
			Clone ID (detected variants are shown by "+")
FIG ID	Gene name	Clone ID-->	1F1	1F2	1H1	2C1	2F2	2G1	4F1	4H1	4H2	5F1	5F3	5H1	6C2	6E2	6G1	Annotation	Effect	Pos	Ref	Alt
Potential primary/secondary drivers
fig|470.13775.peg.1769	adeS	Gly318Asp	-	+	-	-	-	-	-	-	-	-	-	-	-	-	-	Two-component sensor histidine kinase AdeS, positive regulator of AdeABC efflux pump	missense_variant	1936685	C	T
fig|470.13775.peg.1769	adeS	Asp167Ala	-	-	-	+	+	+	-	-	-	-	-	-	-	-	-	Two-component sensor histidine kinase AdeS, positive regulator of AdeABC efflux pump	missense_variant	1937138	T	G
fig|470.13775.peg.1769	adeS	Gly318Ser	-	-	-	-	-	-	+	-	-	-	-	-	-	-	-	Two-component sensor histidine kinase AdeS, positive regulator of AdeABC efflux pump	missense_variant	1936686	C	T
fig|470.13775.peg.1769	adeS	Ala148Val	-	-	-	-	-	-	-	+	+	-	-	-	-	-	-	Two-component sensor histidine kinase AdeS, positive regulator of AdeABC efflux pump	missense_variant	1937195	G	A
fig|470.13775.peg.1769	adeS	Leu133Ile	-	-	-	-	-	-	-	-	-	+	-	-	-	-	-	Two-component sensor histidine kinase AdeS, positive regulator of AdeABC efflux pump	missense_variant	1937241	G	T
fig|470.13775.peg.1769	adeS	Tyr31His	-	-	-	-	-	-	-	-	-	-	+	-	-	-	-	Two-component sensor histidine kinase AdeS, positive regulator of AdeABC efflux pump	missense_variant	1937547	A	G
fig|470.13775.peg.1769	adeS	Asp167Asn	-	-	+	-	-	-	-	-	-	-	-	-	-	-	-	Two-component sensor histidine kinase AdeS, positive regulator of AdeABC efflux pump	missense_variant	1937139	C	T
fig|470.13775.peg.1769	adeS	Ala130Val	+	-	-	-	-	-	-	-	-	-	-	-	-	-	-	Two-component sensor histidine kinase AdeS, positive regulator of AdeABC efflux pump	missense_variant	1937249	G	A
fig|470.13775.peg.1769	adeS	Asp60Tyr	-	-	-	-	-	-	-	-	-	-	-	-	-	-	+	Two-component sensor histidine kinase AdeS, positive regulator of AdeABC efflux pump	missense_variant	1937460	C	A
fig|470.13775.peg.1770	adeR	Ala91Val	-	-	-	-	-	-	-	-	-	-	-	+	+	+	-	Two-component response regulator AdeR, positive regulator of AdeABC efflux pump	missense_variant	1938141	G	A
fig|470.13775.peg.576	trm	Ile52fs	-	-	+	-	-	-	-	-	-	-	-	-	-	-	-	SAM-dependent methyltransferase	frameshift_variant	615978	GA	G
fig|470.13775.peg.576	trm	Asn113fs	-	-	-	-	-	-	+	-	-	-	-	-	-	-	-	SAM-dependent methyltransferase	frameshift_variant	616160	TA	T
fig|470.13775.peg.576	trm	Gln48fs	-	-	-	-	+	-	-	-	-	-	-	-	-	-	-	SAM-dependent methyltransferase	frameshift_variant	615973	AG	A
fig|470.13775.peg.576	trm	Gln64fs	-	-	-	-	-	-	-	-	-	-	-	-	-	-	-	SAM-dependent methyltransferase	frameshift_variant	616012	G	GA
fig|470.13775.peg.576	trm	ISAha2	-	+	-	-	-	+	-	+	-	+	-	+	+	-	+	SAM-dependent methyltransferase	ISAha2
		unevolved
	MIC (ug/mL)	0.3125	1.25	5	2.5	1.25	5	10	5	10	5	5	2.5	5	5	2.5	5
	MICTGC (FC)	=1	4x	16x	8x	4x	16x	32x	16x	32x	16x	16x	8x	16x	16x	8x	16x
Other variants
ID	Gene	Mutation	1F1	1F2	1H1	2C1	2F2	2G1	4F1	4H1	4H2	5F1	5F3	5H1	6C2	6G2	6G1	Annotation	Effect	Pos	Ref	Alt
ds_fig|470.13775.peg.3365<>us_fig|470.13775.peg.3366	RNAse	intergenic	-	+	-	-	-	-	-	-	-	-	-	-	-	-	-	us_Ribonuclease E (EC 3.1.26.12)	intergenic_region	3570520	AGTTTGTTTG	A
fig|470.13775.peg.1306	PgaA	Asn459fs	-	-	-	-	-	-	+	-	-	-	-	-	-	-	-	Biofilm PGA outer membrane secretin PgaA	frameshift_variant	1456344	CA	C
fig|470.13775.peg.406	rpsJ	Val57Leu	-	-	-	-	-	+	-	-	-	-	-	-	-	-	-	SSU ribosomal protein S10p (S20e)	missense_variant	442869	G	C

## Sheet: S2_adeA_qPCR
Table S2: A. baumannii ATCC 17978 adeA RT-qPCR. Relative adeA expression for ATCC 17978 clones isolated from either TGC or CLS experiments
Clone	Ct (gyrB)	Ct (adeA)	DCt (adeA-gyrB)	Average DCt (adeA-gyrB)	S.D. DCt (adeA-gyrB)	Average DDCt (relative to WT)	log2(Relative expression)
WT	17.6519	19.6483	1.99642	1.243	0.677695	0	-0.753416
	18.0662	19.1157	1.04945				0.193558
	19.1244	19.8076	0.683147				0.559857
2C2	17.8897	17.183	-0.706632	-1.1789	0.437318	-2.4219	1.94964
	17.8384	16.5782	-1.26021				2.50321
	18.0119	16.442	-1.56985				2.81286
2D1	17.2236	16.8907	-0.332881	-0.893639	0.486226	-2.13664	1.57589
	17.893	16.6949	-1.19808				2.44109
	17.8697	16.7198	-1.14995				2.39296
3D1	17.4404	17.2833	-0.157052	-0.763177	0.528938	-2.00618	1.40006
	17.7649	16.7638	-1.00116				2.24417
	18.1453	17.014	-1.13132				2.37432
4C1	17.491	20.161	2.66998	2.23225	0.518357	0.989246	-1.42698
	17.555	19.922	2.36692				-1.12392
	17.9265	19.5863	1.65985				-0.416843
4D2	17.5261	16.2248	-1.30135	-1.90671	0.78218	-3.14971	2.54435
	17.6588	16.0299	-1.62891				2.87191
	18.0427	15.2528	-2.78987				4.03288
4E1	17.5019	17.0687	-0.433276	-0.758497	0.283458	-2.0015	1.67628
	17.9443	16.9913	-0.953074				2.19608
	17.8964	17.0072	-0.889139				2.13214
2F2 (CLS)	17.9239	17.3504	-0.573487	-1.22954	0.582744	-2.47255	1.81649
	17.6542	16.2262	-1.42801				2.67102
	17.9433	16.2562	-1.68712				2.93013
2D1 (CLS)	17.751	19.0477	1.2967	1.41239	0.141716	0.16938	-0.0536982
	17.8495	19.4199	1.57046				-0.327454
	17.788	19.1579	1.36999				-0.126989
One way ANOVA w/ Tukey's HSD (a = 0.05) post-hoc using DCt values. Green cells indicates statistical significance
	WT	2C2	2D1	3D1	4C1	4D2	4E1	2F2 (CLS)	2D1 (CLS)
WT	-	0.0006288	0.0024546	0.0046071	0.388095	2.36e-05	0.0047124	0.0004954	0.999973
2C2	0.0006288	-	0.998712	0.984357	7.9e-06	0.741848	0.98325	1	0.0002848
2D1	0.0024546	0.998712	-	0.999996	2.61e-05	0.359669	0.999995	0.996032	0.0010896
3D1	0.0046071	0.984357	0.999996	-	4.6e-05	0.227731	1	0.969048	0.0020353
4C1	0.388095	7.9e-06	2.61e-05	4.6e-05	-	5e-07	4.69e-05	6.4e-06	0.616007
4D2	2.36e-05	0.741848	0.359669	0.227731	5e-07	-	0.22377	0.80454	1.15e-05
4E1	0.0047124	0.98325	0.999995	1	4.69e-05	0.22377	-	0.96723	0.0020816
2F2CST	0.0004954	1	0.996032	0.969048	6.4e-06	0.80454	0.96723	-	0.0002254
2D1CST	0.999973	0.0002848	0.0010896	0.0020353	0.616007	1.15e-05	0.0020816	0.0002254	-

## Sheet: S3A_pop_17978_COL
Table S3A: ATCC17978/CLS populations. Relative abundance of potentially significant variants detected by GWS of the samples of A. baumannii ATCC17978 populations evolving under pressure of COL
us_ and ds_ prefixes mark upstream and downstream positions of mutation.
SNV: the most prominent (nonsynonymous and not preexisting) mutational variants reaching relative abundance Amax ≥10% in at least one sample
			Reactor 1					Reactor 2				Reactor 3				Reactor 4					Reactor 5					Reactor 6
		Evolution time (hrs):	0	20	57	77	94	0	48	57	94	0	57	77	94	0	48	57	73	94	0	48	57	73	94	0	48	57	73	94			Curated gene functional assignments derived from annotations in PATRIC database
ID	Gene	Mutation	1A	1C	1D	1E	1F	2A	2C	2D	2F	3A	3D	3E	3F	4A	4C	4D	4E	4F	5A	5C	5D	5E	5F	6A	6C	6D	6E	*6F	Amax	Nall	Annotation	Pos	Ref	Alt	Effect	Locus Tag
fig|400667.82.peg.1018	manB	Asp248_Arg249insGlyAsp	0	0.03252	0	0	0	0	0	0	0	0	0	0.028037	0.716108	0	0	0	0	0	0	0.048359	0	0.013774	0	0	0	0	0	0	0.716108	3	Phosphomannomutase (EC 5.4.2.8)	1050151	G	GTCGCCA	disruptive_inframe_insertion	AUO97b_01158
fig|400667.82.peg.1064	TPR	Leu116*	0	0	0	0	0	0	0	0	0	0	0	0	0	0	0	0	0	0	0	0.28022	0	0	0	0	0	0	0	0	0.28022	1	FIG140336: TPR domain protein	1101200	T	A	stop_gained	AUO97b_01204
fig|400667.82.peg.1546	rpoB	Ser768Leu	0	0	0	0	0	0	0	0	0	0	0	0	0	0	0	0	0	0	0	0.158793	0	0	0	0	0	0	0	0	0.158793	1	DNA-directed RNA polymerase beta subunit (EC 2.7.7.6)	1643332	G	A	missense_variant	AUO97b_01685
fig|400667.82.peg.1835	mnmE	Asp381fs	0	0	0	0	0	0	0	0	0	0	0.024038	0	0	0	0	0	0	0	0	0.009302	0.372703	0.15956	0.091463	0	0	0	0	0	0.372703	2	tRNA-5-carboxymethylaminomethyl-2-thiouridine(34) synthesis protein MnmE	1960296	AT	A	frameshift_variant	AUO97b_01972
fig|400667.82.peg.1835	mnmE	Glu380fs	0	0	0	0	0	0	0	0	0	0	0.308442	0.049603	0.009873	0	0	0	0	0	0	0	0	0	0	0	0	0	0	0	0.308442			1960300	T	TC	frameshift_variant	AUO97b_01972
fig|400667.82.peg.1992	lpxC	Val24Glu	0	0	0	0	0	0	0	0	0	0	0	0	0	0	0.87231	0.660455	0	0	0	0	0	0	0	0	0	0	0	0	0.87231	1	UDP-3-O-[3-hydroxymyristoyl] N-acetylglucosamine deacetylase (EC 3.5.1.108)	2133041	T	A	missense_variant	AUO97b_02128
fig|400667.82.peg.2003	glmM	Leu197Pro	0	0	0	0	0	0	0	0	0	0	0	0	0	0	0	0	0	0	0	0.405239	0	0	0	0	0	0	0	0	0.405239	1	Phosphoglucosamine mutase (EC 5.4.2.10)	2147454	T	C	missense_variant	AUO97b_02139
fig|400667.82.peg.2337	clsC	His188fs	0	0	0	0.141284	0.573566	0	0	0	0	0	0	0	0	0	0	0	0	0	0	0	0	0	0	0	0	0	0	0	0.573566	1	Cardiolipin synthase (EC 2.7.8.-) phosphatidylethanolamine-utilizing, bacterial type ClsC	2487204	TTA	T	frameshift_variant	AUO97b_02472
fig|400667.82.peg.2341	YfiR	Leu146Ser	0	0	0	0	0	0	0	0	0	0	0	0	0	0	0.037152	0.308511	0.973554	0.984568	0	0	0	0	0	0	0	0	0	0	0.984568	1	Transcriptional regulator YfiR of the yfiRNB operon implicated in biofilm formation	2490683	A	G	missense_variant	AUO97b_02476
fig|400667.82.peg.2564	pmrC	Arg109Cys	0	0	0.119114	0	0	0	0	0	0	0	0	0	0	0	0	0	0	0	0	0	0	0	0	0	0	0	0	0	0.119114	7	Lipid A phosphoethanolamine transferase, putative	2739712	C	T	missense_variant	AUO97b_02699
fig|400667.82.peg.2564	pmrC	Arg109His	0	0	0.537604	0.978462	0.974074	0	0	0	0.026846	0	0	0	0	0	0	0	0	0	0	0	0	0	0	0	0	0	0	0.099291	0.978462			2739713	G	A	missense_variant	AUO97b_02699
fig|400667.82.peg.2564	pmrC	Asp337Asn	0	0	0.199301	0	0	0	0	0	0	0	0	0.358929	0	0	0	0	0	0	0	0	0	0	0	0	0	0	0	0	0.358929			2740396	G	A	missense_variant	AUO97b_02699
fig|400667.82.peg.2564	pmrC	Asp337Gly	0	0	0.144643	0	0	0	0	0	0	0	0	0	0	0	0	0	0	0	0	0	0	0	0	0	0	0	0	0	0.144643			2740397	A	G	missense_variant	AUO97b_02699
fig|400667.82.peg.2565	pmrA	Ile13Asn	0	0	0	0	0	0	0	0	0	0	0	0	0	0	0	0	0	0	0	0	0	0	0	0	0.958254	0.978	0.982885	0.24053	0.982885	3	Two-component transcriptional response regulator PmrA	2741041	T	A	missense_variant	AUO97b_02700
fig|400667.82.peg.2565	pmrA	Leu20Trp	0	0	0	0	0	0	0	0	0	0	0	0	0	0	0	0	0	0	0	0.054834	0.945312	0.980198	0.96488	0	0	0	0	0	0.980198			2741062	T	G	missense_variant	AUO97b_02700
fig|400667.82.peg.2565	pmrA	Leu41del	0	0	0	0	0	0	0	0	0	0	0	0	0	0	0	0	0	0	0	0	0	0.111274	0.294118	0	0	0	0	0	0.294118			2741122	AATT	A	disruptive_inframe_deletion	AUO97b_02700
fig|400667.82.peg.2566	pmrB	Lys30del	0	0	0	0	0	0	0	0	0	0	0.934959	0.944444	0.942105	0	0	0	0	0	0	0	0	0	0	0	0	0	0	0	0.944444	4	Two-component system sensor histidine kinase PmrB	2741790	TAAG	T	conservative_inframe_deletion	AUO97b_02701
fig|400667.82.peg.2566	pmrB	Pro233His	0	0	0	0	0	0	0.890041	0.981638	0.977688	0	0	0	0	0	0	0	0	0	0	0	0	0	0	0	0	0	0	0	0.981638			2742401	C	A	missense_variant	AUO97b_02701
fig|400667.82.peg.2566	pmrB	Leu267Trp	0	0.944938	0.934537	0.968992	0.96477	0	0	0	0	0	0	0	0	0	0	0	0	0	0	0	0	0	0	0	0	0	0	0	0.968992			2742503	T	G	missense_variant	AUO97b_02701
fig|400667.82.peg.2566	pmrB	His392Tyr	0	0	0	0	0	0	0	0	0	0	0	0	0	0	0	0	0	0	0	0	0	0.022849	0.489286	0	0	0	0	0	0.489286			2742877	C	T	missense_variant	AUO97b_02701
us_fig|400667.82.peg.2584<>us_fig|400667.82.peg.2585	us_sdsA	intergenic	0	0	0	0	0	0	0	0	0	0	0	0	0	0	0	0.295812	0.974903	0.978632	0	0	0	0	0	0	0	0	0	0	0.978632	1	us_Nonaprenyl diphosphate synthase	2764976	C	A	intergenic_region	us_AUO97b_02719<>us_AUO97b_02720
fig|400667.82.peg.3143	mnmG	Val11_Ile12dup	0	0	0.009524	0	0	0	0	0	0	0	0.517007	0.762803	0.849015	0	0	0	0	0	0	0.011494	0.489642	0.715	0.699115	0	0	0	0	0	0.849015	2	tRNA-5-carboxymethylaminomethyl-2-thiouridine(34) synthesis protein MnmG	3389373	T	TGTTATC	disruptive_inframe_insertion	AUO97b_03278
fig|400667.82.peg.3406	lpxA	Ser187_Ala193dup	0	0	0	0	0	0	0	0	0	0	0	0	0	0	0	0	0	0	0	0	0	0	0	0	0	0	0	0.181818	0.181818	1	Acyl-[acyl-carrier-protein]--UDP-N-acetylglucosamine O-acyltransferase (EC 2.3.1.129)	3657599	G	GGCGTCTGGTAACCCTGCACAT	disruptive_inframe_insertion	AUO97b_03541
fig|400667.82.peg.3640	AdeR	Asp93Tyr	0	0	0	0	0	0	0	0	0.167382	0	0	0	0	0	0	0	0	0	0	0	0	0	0	0	0	0	0	0	0.167382	3	Two-component response regulator AdeR, positive regulator of AdeABC efflux pump	3894301	C	A	missense_variant	AUO97b_03776
fig|400667.82.peg.3640	AdeR	Asp23Val	0	0	0	0	0	0	0	0	0.111959	0	0	0	0	0	0	0	0	0	0	0	0	0	0	0	0	0	0	0	0.111959			3894510	T	A	missense_variant	AUO97b_03776
fig|400667.82.peg.3640	AdeR	Asp23Tyr	0	0	0	0	0	0	0	0	0.318653	0	0	0	0	0	0	0	0	0	0	0	0	0	0	0	0	0	0	0	0.318653			3894511	C	A	missense_variant	AUO97b_03776
iJUMP: IS insertion variants identified by the IJUMP tool reaching relative abundance Amax ≥10% in at least one sample
ID	Gene	Mutation	1A	1C	1D	1E	1F	2A	2C	2D	2F	3A	3D	3E	3F	4A	4C	4D	4E	4F	5A	5C	5D	5E	5F	6A	6C	6D	6E	6F	Amax	Nall	Annotation	Pos			Effect	Locus Tag
fig|400667.82.peg.1018	manB	ISAba11	0	0.3899	0.4709	0.5006	0.4129	0	0	0	0	0	0	0.0014	0	0	0.512	0.3733	0.0022	0	0	0	0.001	0.0022	0	0	0	0.0014	0	0	0.512	2	Phosphomannomutase (EC 5.4.2.8)	1049476-1050895	-	-	IS_insertion	AUO97b_01158
fig|400667.82.peg.1217	mlaA	ISAba11	0	0	0	0	0	0	0.0044	0	0	0	0	0	0	0	0	0	0.1576	0.1812	0	0	0	0	0	0	0	0	0.0013	0	0.1812	1	Outer-membrane-phospholipid-binding lipoprotein MlaA	1276980-1277880	-	-	IS_insertion	AUO97b_01356
fig|400667.82.peg.1560	-	ISAba12	0	0	0	0.0174	0	0	0	0.0019	0.0025	0	0	0	0	0	0	0	0	0	0	0	0	0	0	0	0	0	0.2472	0.0019	0.2472	1	Putative DNA-binding protein	1658711-1659038	-	-	IS_insertion	AUO97b_01699
fig|400667.82.peg.2225	mlaF	ISAba1	0	0	0	0	0	0	0	0	0	0	0	0	0	0	0	0	0	0	0	0	0	0	0	0	0	0	0	0.5185	0.5185	1	Phospholipid ABC transporter ATP-binding protein MlaF	2383028-2383855	-	-	IS_insertion	AUO97b_02361
fig|400667.82.peg.2337	clsC	ISAba11	0	0	0	0.0747	0.0492	0	0	0	0	0	0	0.0122	0.5459	0	0.0011	0.3698	0	0	0	0	0.001	0	0.0345	0	0.0016	0	0	0.0015	0.5459	4	Cardiolipin synthase (EC 2.7.8.-) phosphatidylethanolamine-utilizing, bacterial type ClsC	2486144-2487770	-	-	IS_insertion	AUO97b_02472
fig|400667.82.peg.2567	lpxF'	ISAba11	0	0	0	0	0	0	0	0	0	0	0	0	0	0	0	0	0	0	0	0	0	0.4922	0.0066	0	0	0.0019	0	0	0.4922	1	Lipid A 4'-phosphatase LpxF-like; ds_pmrB	2743039-2743639	-	-	IS_insertion	AUO97b_02702
fig|400667.82.peg.3403	ompH	ISAba11	0	0	0	0	0	0	0.0059	0	0	0	0.0016	0	0	0	0	0.1202	0.3753	0.3891	0	0	0	0	0	0	0	0	0	0	0.3891	1	Outer membrane protein H precursor	3654978-3655482	-	-	IS_insertion	AUO97b_03538
fig|400667.82.peg.3404	lpxD	ISAba11	0.003	0	0	0	0	0	0.002	0	0	0	0	0	0	0	0	0.046	0.178	0.138	0	0.002	0	0	0	0	0	0	0	0	0.178	1	UDP-3-O-[3-hydroxymyristoyl] glucosamine N-acyltransferase (EC 2.3.1.191)	3655486-3656557	-	-	IS_insertion	AUO97b_03539
fig|400667.82.peg.3457	ptt	ISAba1	0	0	0	0	0	0	0	0	0	0	0	0	0	0	0	0	0	0	0	0	0	0	0	0	0	0	0	0.4922	0.4922	1	Predicted insulinase-like Zn-dependent peptidase DVU0941	3707933-3710873	-	-	IS_insertion	AUO97b_03593
																														* frequencies in 6F are out-of-trend. Possible technical error.
Selected genes, potential drivers supported by multiple occurences, Amax>50%, clonal analysis and/or publications																The only reactor w/o PmrABC mutations
			Reactor 1					Reactor 2				Reactor 3				Reactor 4					Reactor 5					Reactor 6
			0	20	57	77	94	0	48	57	94	0	57	77	94	0	48	57	73	94	0	48	57	73	94	0	48	57	73	94
		pmrA:Ile13Asn	0	0	0	0	0	0	0	0	0	0	0	0	0	0	0	0	0	0	0	0	0	0	0	0	0.958254	0.978	0.982885	0.24053
		pmrA:Leu20Trp	0	0	0	0	0	0	0	0	0	0	0	0	0	0	0	0	0	0	0	0.054834	0.945312	0.980198	0.96488	0	0	0	0	0
		pmrA:Leu41del	0	0	0	0	0	0	0	0	0	0	0	0	0	0	0	0	0	0	0	0	0	0.111274	0.294118	0	0	0	0	0
		pmrB:Lys30del	0	0	0	0	0	0	0	0	0	0	0.934959	0.944444	0.942105	0	0	0	0	0	0	0	0	0	0	0	0	0	0	0
		pmrB:Pro233His	0	0	0	0	0	0	0.890041	0.981638	0.977688	0	0	0	0	0	0	0	0	0	0	0	0	0	0	0	0	0	0	0
		pmrB:Leu267Trp	0	0.944938	0.934537	0.968992	0.96477	0	0	0	0	0	0	0	0	0	0	0	0	0	0	0	0	0	0	0	0	0	0	0
		pmrB:His392Tyr	0	0	0	0	0	0	0	0	0	0	0	0	0	0	0	0	0	0	0	0	0	0.022849	0.489286	0	0	0	0	0
		pmrC:Arg109Cys	0	0	0.119114	0	0	0	0	0	0	0	0	0	0	0	0	0	0	0	0	0	0	0	0	0	0	0	0	0
		pmrC:Arg109His	0	0	0.537604	0.978462	0.974074	0	0	0	0.026846	0	0	0	0	0	0	0	0	0	0	0	0	0	0	0	0	0	0	0.099291
		pmrC:Asp337Asn	0	0	0.199301	0	0	0	0	0	0	0	0	0.358929	0	0	0	0	0	0	0	0	0	0	0	0	0	0	0	0
		pmrC:Asp337Gly	0	0	0.144643	0	0	0	0	0	0	0	0	0	0	0	0	0	0	0	0	0	0	0	0	0	0	0	0	0
		AdeR:Asp23Tyr	0	0	0	0	0	0	0	0	0.318653	0	0	0	0	0	0	0	0	0	0	0	0	0	0	0	0	0	0	0
		AdeR:Asp23Val	0	0	0	0	0	0	0	0	0.111959	0	0	0	0	0	0	0	0	0	0	0	0	0	0	0	0	0	0	0
		AdeR:Asp93Tyr	0	0	0	0	0	0	0	0	0.167382	0	0	0	0	0	0	0	0	0	0	0	0	0	0	0	0	0	0	0
		lpxC:Val24Glu	0	0	0	0	0	0	0	0	0	0	0	0	0	0	0.87231	0.660455	0	0	0	0	0	0	0	0	0	0	0	0
		mnmE:Asp381fs	0	0	0	0	0	0	0	0	0	0	0.024038	0	0	0	0	0	0	0	0	0.009302	0.372703	0.15956	0.091463	0	0	0	0	0
		mnmE:Glu380fs	0	0	0	0	0	0	0	0	0	0	0.308442	0.049603	0.009873	0	0	0	0	0	0	0	0	0	0	0	0	0	0	0
		mnmG:Val11_Ile12dup	0	0	0.009524	0	0	0	0	0	0	0	0.517007	0.762803	0.849015	0	0	0	0	0	0	0.011494	0.489642	0.715	0.699115	0	0	0	0	0
		manB:Asp248_Arg249insGlyAsp	0	0.03252	0	0	0	0	0	0	0	0	0	0.028037	0.716108	0	0	0	0	0	0	0.048359	0	0.013774	0	0	0	0	0	0
		manB:ISAba11	0	0.3899	0.4709	0.5006	0.4129	0	0	0	0	0	0	0.0014	0	0	0.512	0.3733	0.0022	0	0	0	0.001	0.0022	0	0	0	0.0014	0	0
		clsC:His188fs	0	0	0	0.141284	0.573566	0	0	0	0	0	0	0	0	0	0	0	0	0	0	0	0	0	0	0	0	0	0	0
		clsC:ISAba11	0	0	0	0.0747	0.0492	0	0	0	0	0	0	0.0122	0.5459	0	0.0011	0.3698	0	0	0	0	0.001	0	0.0345	0	0.0016	0	0	0.0015
		mlaF:ISAba1	0	0	0	0	0	0	0	0	0	0	0	0	0	0	0	0	0	0	0	0	0	0	0	0	0	0	0	0.5185
		yfiR:Leu146Ser														0	0.037152	0.308511	0.973554	0.984568
		us_sdsA														0	0	0.295812	0.974903	0.978632
		mlaA_ISAba11														0	0	0	0.1576	0.1812
		us_lpxD:IS														0	0	0.1202	0.3753	0.3891
		subtotal	0	1.36736	2.41562	2.66404	2.97451	0	0.890041	0.981638	1.60253	0	1.78445	2.15742	3.063	0	1.42256	2.00788	1.95066	1.9632	0	0.123989	1.80966	2.00486	2.57336	0	0.959854	0.9794	0.982885	0.341321

## Sheet: S3B_pop_BAA747_COL
Table S3B: BAA-747/CLS populations. Relative abundance of potentially significant variants detected by GWS of the samples of A. baumannii BAA-747 populations evolving under pressure of COL
SNV: the most prominent (nonsynonymous and not preexisting) mutational variants reaching relative abundance Amax ≥10% in at least one sample
			Reactor 1					Reactor 2					Reactor 3					Reactor 4					Reactor 5					Reactor 6
		Evolution time (hrs):	0	30	48	79	96	0	30	48	79	96	0	30	48	79	96	0	30	48	79	96	0	30	48	79	96	0	30	48	79	96
ID	Mutation	Gene	1A	1B	1C	1D	1E	2A	2B	2C	2D	2E	3A	3B	3C	3D	3E	4A	4B	4C	4D	4E	5A	5B	5C	5D	5E	6A	6B	6C	6D	6E	Amax	Nall	Annotation	Pos	Ref	Alt	Effect	Locus Tag
fig|470.13775.peg.148	Gly87Glu	lpxC	0	0	0	0	0	0	0	0	0	0	0	0	0	0	0	0	0.497396	0	0	0	0	0	0	0	0	0	0	0	0	0	0.497396	3	UDP-3-O-[3-hydroxymyristoyl] N-acetylglucosamine deacetylase (EC 3.5.1.108)	161130	G	A	missense_variant	BAA747_000154
fig|470.13775.peg.148	Gly105Ser	lpxC	0	0	0	0	0	0	0	0	0	0	0	0	0	0	0	0	0.209733	0	0	0	0	0	0	0	0	0	0	0	0	0	0.209733			161183	G	A	missense_variant	BAA747_000154
fig|470.13775.peg.148	Ser171Pro	lpxC	0	0	0	0	0	0	0	0	0	0	0	0	0	0	0	0	0	0	0	0	0	0	0	0	0	0	0.19221	0	0	0	0.19221			161381	T	C	missense_variant	BAA747_000154
fig|470.13775.peg.424	Ala58Thr	rpsE	0	0	0	0	0	0	0	0	0	0	0	0	0	0	0	0	0	0.254854	0.016979	0.054795	0	0	0	0	0	0	0	0	0	0	0.254854	1	SSU ribosomal protein S5p (S2e)	450875	G	A	missense_variant	BAA747_000439
fig|470.13775.peg.515	His80Tyr	CoaBC	0	0	0	0	0	0	0	0	0.173263	0.035433	0	0	0	0	0	0	0	0	0	0	0	0	0	0	0	0	0	0	0	0	0.173263	2	Phosphopantothenoylcysteine decarboxylase (EC 4.1.1.36) / Phosphopantothenoylcysteine synthetase (EC 6.3.2.5)	547751	C	T	missense_variant	BAA747_000546
fig|470.13775.peg.515	Pro156Leu	CoaBC	0	0	0	0.136691	0.729003	0	0	0	0	0	0	0	0	0	0	0	0	0	0	0	0	0	0	0	0	0	0	0	0.100097	0	0.729003			547980	C	T	missense_variant	BAA747_000546
fig|470.13775.peg.680	Ile13Met	pmrA	0	0	0	0	0	0	0	0	0	0	0	0.105882	0.066231	0	0	0	0	0	0	0	0	0	0	0	0	0	0	0	0	0	0.105882	2	Two-component transcriptional response regulator PmrA	730582	T	G	missense_variant	BAA747_000719
fig|470.13775.peg.680	Leu20Ser	pmrA	0	0	0	0	0	0	0.08874	0.138107	0.054878	0	0	0	0	0	0	0	0	0	0	0	0	0	0	0	0	0	0	0	0	0	0.138107			730602	T	C	missense_variant	BAA747_000719
fig|470.13775.peg.681	Pro233Ser	pmrB	0	0.596133	0.869792	0.643496	0.981455	0	0.609733	0.702281	0.729949	0.973333	0	0	0	0.142633	0.032596	0	0	0	0	0	0	0.735821	0.741796	0.937282	0.84642	0	0.068627	0.728173	0.643457	0.969253	0.981455	18	Two-component system sensor histidine kinase PmrB	731940	C	T	missense_variant	BAA747_000720
fig|470.13775.peg.681	Thr235Ile	pmrB	0	0	0	0.3095	0	0	0	0	0.030632	0	0	0	0	0.593893	0.947787	0	0	0.791617	0.884927	0.912669	0	0	0	0.041237	0.134146	0	0	0	0.113426	0	0.947787			731947	C	T	missense_variant	BAA747_000720
fig|470.13775.peg.681	Arg263His	pmrB	0	0.045924	0.083573	0.042373	0	0	0.094262	0.109481	0	0	0	0.831625	0.866756	0.267516	0	0	0	0.093209	0	0	0	0.065728	0.067186	0	0	0	0.030033	0.201166	0.197183	0	0.866756			732031	G	A	missense_variant	BAA747_000720
fig|470.13775.peg.681	Gln265Pro	pmrB	0	0	0	0	0	0	0.019527	0.034642	0.109524	0	0	0	0	0	0	0	0	0	0	0	0	0	0	0	0	0	0	0	0	0	0.109524			732037	A	C	missense_variant	BAA747_000720
ds_fig|470.13775.peg.1776<>us_fig|470.13775.peg.1777		intergenic	0	0	0	0	0	0	0	0	0.090703	0.069841	0	0	0	0.088068	0	0	0	0	0	0	0	0	0	0	0	0	0.072423	0	0.062344	0	0.090703	3	ds_hypothetical protein<>us_hypothetical protein	1947643	T	G	intergenic_region	ds_BAA747_001834<>us_BAA747_001835
fig|470.13775.peg.2230	Ala197Thr	-	0	0	0	0.357143	0	0	0	0	0	0	0	0	0	0	0	0	0	0	0	0	0	0	0	0	0	0	0	0	0	0	0.357143	1	Nitrilotriacetate monooxygenase component B (EC 1.14.13.-)	2414389	C	T	missense_variant	BAA747_002291
fig|470.13775.peg.2231	Asn86Lys	-	0	0	0.4375	0	0	0	0	0	0	0	0	0	0	0	0	0	0	0	0	0	0	0	0	0	0	0	0	0	0	0	0.4375	1	3-oxoadipate enol-lactone hydrolase/4-carboxymuconolactone decarboxylase	2415542	A	T	missense_variant	BAA747_002292
fig|470.13775.peg.2808	Pro211Leu	lysS	0	0	0	0	0	0	0	0	0	0	0	0	0	0.115806	0	0	0	0	0	0	0	0	0	0	0	0	0	0	0	0	0.115806	1	Lysyl-tRNA synthetase (class II) (EC 6.1.1.6)	2970296	G	A	missense_variant	BAA747_002889
fig|470.13775.peg.3195	Met1?	GacS	0	0	0	0	0	0	0	0	0	0	0	0	0	0	0	0	0	0	0.673187	0.802244	0	0	0	0	0	0	0	0	0	0	0.802244	9	Signal transduction histidine-protein kinase GacS (EC 2.7.13.3)	3390389	G	A	initiator_codon_variant	BAA747_003403
fig|470.13775.peg.3195	Met203fs	GacS	0	0	0	0	0	0	0	0	0	0	0	0	0	0	0	0	0	0	0	0	0	0	0	0	0	0	0	0	0.133411	0.143533	0.143533			3390989	AC	A	frameshift_variant	BAA747_003403
fig|470.13775.peg.3195	Gln211*	GacS	0	0	0	0	0	0	0	0	0	0	0	0	0	0	0	0	0	0	0	0	0	0	0	0	0	0	0	0	0.112459	0.288956	0.288956			3391017	C	T	stop_gained	BAA747_003403
fig|470.13775.peg.3195	Gln288*	GacS	0	0	0	0	0	0	0	0	0.317127	0.756058	0	0	0	0	0	0	0	0	0	0	0	0	0	0	0	0	0	0	0	0	0.756058			3391248	C	T	stop_gained	BAA747_003403
fig|470.13775.peg.3195	Leu443fs	GacS	0	0	0	0.014829	0.141975	0	0	0	0	0	0	0	0	0	0	0	0	0	0	0	0	0	0	0	0	0	0	0	0	0	0.141975			3391712	GC	G	frameshift_variant	BAA747_003403
fig|470.13775.peg.3195	Gly512fs	GacS	0	0	0	0	0	0	0	0	0	0	0	0	0	0.037396	0.114754	0	0	0	0	0	0	0	0	0	0	0	0	0	0	0	0.114754			3391919	AG	A	frameshift_variant	BAA747_003403
fig|470.13775.peg.3195	Leu552fs	GacS	0	0	0	0	0	0	0	0	0	0	0	0	0	0.109507	0.040179	0	0	0	0	0	0	0	0	0	0	0	0	0	0	0	0.109507			3392037	GT	G	frameshift_variant	BAA747_003403
fig|470.13775.peg.3195	Glu565*	GacS	0	0	0	0	0	0	0	0	0	0	0	0	0	0	0	0	0	0	0	0	0	0	0	0	0	0	0	0	0.107692	0.284639	0.284639			3392079	G	T	stop_gained	BAA747_003403
fig|470.13775.peg.3195	Leu810*	GacS	0	0	0	0	0	0	0	0	0	0	0	0	0	0	0	0	0	0	0	0	0	0	0	0.034335	0.206096	0	0	0	0	0	0.206096			3392815	T	A	stop_gained	BAA747_003403
Total SNVs in GacS			0	0	0	0.014829	0.141975	0	0	0	0.317127	0.756058	0	0	0	0.146903	0.154933	0	0	0	0.673187	0.802244	0	0	0	0.034335	0.206096	0	0	0	0.353562	0.717128	0.802244		GacSA TCS is established as a global regulator in A. baumannii controlling the expression of 674 genes including virulence genes, biofilm and pili formation, resistance against human serum, motility, and metabolism of aromatic compounds
iJUMP: IS insertion variants identified by the IJUMP tool reaching relative abundance Amax ≥10% in at least one sample
fig|470.13775.peg.3195	ISAha2	GacS	0	0	0.0005	0.0012	0.0008	0	0	0	0	0	0	0.0015	0.0008	0.2622	0.6033	0	0	0	0.0594	0.0694	0	0	0	0.4552	0.57	0	0	0	0.0573	0.1641	0.6033	4	Signal transduction histidine-protein kinase GacS (EC 2.7.13.3)				IS_insertion
fig|470.13775.peg.3489	ISAha2	-	0	0	0	0.2398	0.0166	0	0	0	0.0034	0	0	0	0	0.0087	0	0	0	0	0.0159	0	0	0	0.0017	0	0	0	0	0.0012	0	0	0.2398	2	Putative DNA-binding protein				IS_insertion
fig|470.13775.peg.762	ISAha2	-	0	0	0.0011	0	0	0	0	0.0015	0	0	0	0	0	0	0	0	0	0	0.0006	0	0	0.0862	0.1173	0.1301	0.1724	0	0	0	0	0	0.1724	1	Aerobic glycerol-3-phosphate dehydrogenase (EC 1.1.5.3)				IS_insertion
Selected genes, potential drivers supported by multiple occurences, Amax>50%, clonal analysis and/or publications
		TIME (HRS)
	Gene/mutation	0	30	48	79	96	0	30	48	79	96	0	30	48	79	96	0	30	48	79	96	0	30	48	79	96	0	30	48	79	96
1	pmrA:Ile13Met	0	0	0	0	0	0	0	0	0	0	0	0.105882	0.066231	0	0	0	0	0	0	0	0	0	0	0	0	0	0	0	0	0
2	pmrA:Leu20Ser	0	0	0	0	0	0	0.08874	0.138107	0.054878	0	0	0	0	0	0	0	0	0	0	0	0	0	0	0	0	0	0	0	0	0
3	pmrB:Pro233Ser	0	0.596133	0.869792	0.643496	0.981455	0	0.609733	0.702281	0.729949	0.973333	0	0	0	0.142633	0.032596	0	0	0	0	0	0	0.735821	0.741796	0.937282	0.84642	0	0.068627	0.728173	0.643457	0.969253
4	pmrB:Thr235Ile	0	0	0	0.3095	0	0	0	0	0.030632	0	0	0	0	0.593893	0.947787	0	0	0.791617	0.884927	0.912669	0	0	0	0.041237	0.134146	0	0	0	0.113426	0
5	pmrB:Arg263His	0	0.045924	0.083573	0.042373	0	0	0.094262	0.109481	0	0	0	0.831625	0.866756	0.267516	0	0	0	0.093209	0	0	0	0.065728	0.067186	0	0	0	0.030033	0.201166	0.197183	0
6	pmrB:Gln265Pro	0	0	0	0	0	0	0.019527	0.034642	0.109524	0	0	0	0	0	0	0	0	0	0	0	0	0	0	0	0	0	0	0	0	0
7	GacS:SNVs	0	0	0	0.014829	0.141975	0	0	0	0.317127	0.756058	0	0	0	0.146903	0.154933	0	0	0	0.673187	0.802244	0	0	0	0.034335	0.206096	0	0	0	0.353562	0.717128
8	GacS:IS	0	0	0.0005	0.0012	0.0008	0	0	0	0	0	0	0.0015	0.0008	0.2622	0.6033	0	0	0	0.0594	0.0694	0	0	0	0.4552	0.57	0	0	0	0.0573	0.1641
9	lpxC:Gly87Glu	0	0	0	0	0	0	0	0	0	0	0	0	0	0	0	0	0.497396	0	0	0	0	0	0	0	0	0	0	0	0	0
10	lpxC:Gly105Ser	0	0	0	0	0	0	0	0	0	0	0	0	0	0	0	0	0.209733	0	0	0	0	0	0	0	0	0	0	0	0	0
11	lpxC:Ser171Pro	0	0	0	0	0	0	0	0	0	0	0	0	0	0	0	0	0	0	0	0	0	0	0	0	0	0	0.19221	0	0	0
12	CoaBC:His80Tyr	0	0	0	0	0	0	0	0	0.173263	0.035433	0	0	0	0	0	0	0	0	0	0	0	0	0	0	0	0	0	0	0	0
13	CoaBC:Pro156Leu	0	0	0	0.136691	0.729003	0	0	0	0	0	0	0	0	0	0	0	0	0	0	0	0	0	0	0	0	0	0	0	0.100097	0
	TOTAL	0	0.642057	0.953865	1.14809	1.85323	0	0.812262	0.984511	1.41537	1.76482	0	0.939007	0.933787	1.41315	1.73862	0	0.707129	0.884826	1.61751	1.78431	0	0.801549	0.808982	1.46805	1.75666	0	0.29087	0.929339	1.46503	1.85048

## Sheet: S3C_clones_MIC_17978_COL
Table S3C: ATCC17978/CLS clones. Mutational variants and MIC values in a nonredundant set of clones isolated from the samples of A. baumannii ATCC17978 evolving COL resistance
			Clone ID (detcted variants are shown by "+")
Gene ID	Name	Mutation	1D1	1D2	1D3	1D5	1F1	1F2	2D1	2F1	2F2	2F3	2F7	3D1	3D4	3D5	3D6	3E1	3E2	4F1	4F3	5D1	5E1	5F1	6F1	Annotation	Effect	Pos	Ref	Alt
Potential primary/secondary drivers
fig|400667.82.peg.2564	pmrC	Arg109Cys	-	+	-	-	-	-	-	-	-	-	-	-	-	-	-	-	-	-	-	-	-	-	-	Lipid A phosphoethanolamine transferase PmrC	missense_variant	2739712	C	T
fig|400667.82.peg.2564	pmrC	Arg109His	-	-	+	-	+	+	-	-	-	-	-	-	-	-	-	-	-	-	-	-	-	-	-	Lipid A phosphoethanolamine transferase PmrC	missense_variant	2739713	G	A
fig|400667.82.peg.2564	pmrC	Asp337Asn	-	-	-	+	-	-	-	-	-	-	-	-	-	-	-	-	-	-	-	-	-	-	-	Lipid A phosphoethanolamine transferase PmrC	missense_variant	2740396	G	A
fig|400667.82.peg.2564	pmrC	Asp337Gly	+	-	-	-	-	-	-	-	-	-	-	-	-	-	-	-	-	-	-	-	-	-	-	Lipid A phosphoethanolamine transferase PmrC	missense_variant	2740397	A	G
fig|400667.82.peg.2565	pmrA	Ile13Asn	-	-	-	-	-	-	-	-	-	-	-	-	-	-	-	-	-	-	-	-	-	-	+	Two-component transcriptional response regulator PmrA	missense_variant	2741041	T	A
fig|400667.82.peg.2565	pmrA	Leu20Trp	-	-	-	-	-	-	-	-	-	-	-	-	-	-	-	-	-	-	-	+	+	+	-	Two-component transcriptional response regulator PmrA	missense_variant	2741062	T	G
fig|400667.82.peg.2565	pmrA	Leu41del	-	-	-	-	-	-	-	-	-	-	-	-	-	-	-	-	-	-	-	-	-	+	-	Two-component transcriptional response regulator PmrA	inframe_deletion	2741122	AATT	A
fig|400667.82.peg.2566	pmrB	Lys30del	-	-	-	-	-	-	-	-	-	-	-	+	+	+	+	+	+	-	-	-	-	-	-	Two-component system sensor histidine kinase PmrB	inframe_deletion	2741790	TAAG	T
fig|400667.82.peg.2566	pmrB	Pro233His	-	-	-	-	-	-	+	+	+	+	+	-	-	-	-	-	-	-	-	-	-	-	-	Two-component system sensor histidine kinase PmrB	missense_variant	2742401	C	A
fig|400667.82.peg.2566	pmrB	Leu267Trp	+	+	+	+	+	+	-	-	-	-	-	-	-	-	-	-	-	-	-	-	-	-	-	Two-component system sensor histidine kinase PmrB	missense_variant	2742503	T	G
fig|400667.82.peg.3639	*adeS	Gly160Ser	-	-	-	-	+	-	-	+	-	-	-	-	-	-	-	-	-	-	-	-	-	-	-	Efflux pump AdeABC histidine kinase AdeS	missense_variant	3893325	C	T
fig|400667.82.peg.3640	adeR	Asp93Tyr	-	-	-	-	-	-	-	-	+	-	-	-	-	-	-	-	-	-	-	-	-	-	-	Efflux pump AdeABC response regulator AdeR	missense_variant	3894301	C	A
fig|400667.82.peg.3640	adeR	Asp23Tyr	-	-	-	-	-	-	-	-	-	+	-	-	-	-	-	-	-	-	-	-	-	-	-	Efflux pump AdeABC response regulator AdeR	missense_variant	3894511	C	A
fig|400667.82.peg.3640	adeR	Asp23Val	-	-	-	-	-	-	-	-	-	-	+	-	-	-	-	-	-	-	-	-	-	-	-	Efflux pump AdeABC response regulator AdeR	missense_variant	3894510	T	A
fig|400667.82.peg.1835	mnmE	Asp381fs	-	-	-	-	-	-	-	-	-	-	-	-	-	-	+	-	-	-	-	-	-	-	-	tRNA-5-carboxymethylaminomethyl-2-thiouridine(34) synthesis protein MnmE	frameshift_variant	1960296	AT	A
fig|400667.82.peg.1835	mnmE	Glu380fs	-	-	-	-	-	-	-	-	-	-	-	-	-	+	-	-	-	-	-	-	-	-	-	tRNA-5-carboxymethylaminomethyl-2-thiouridine(34) synthesis protein MnmE	frameshift_variant	1960300	T	TC
fig|400667.82.peg.3143	mnmG	Val11_Ile12dup	-	-	-	-	-	-	-	-	-	-	-	+	+	-	-	+	+	-	-	+	+	+	-	tRNA-5-carboxymethylaminomethyl-2-thiouridine(34) synthesis protein MnmG	inframe_insertion	3389373	T	TGTTATC
fig|400667.82.peg.1018	manB	Asp248_Arg249insGlyAsp	-	-	-	-	-	-	-	-	-	-	-	+	-	-	-	-	-	-	-	-	-	-	-	Phosphoglucomutase (EC 5.4.2.2) @ Phosphomannomutase (EC 5.4.2.8)	inframe_insertion	1050151	G	GTCGCCA
fig|400667.82.peg.1018	manB	ISAba11	+	+	+	+	-	-	-	-	-	-	-	-	-	-	-	-	-	-	-	-	-	-	-	Phosphoglucomutase (EC 5.4.2.2) @ Phosphomannomutase (EC 5.4.2.8)	IS_insertion
fig|400667.82.peg.1070	*panD	Phe93Ser	-	-	-	-	-	-	-	-	-	-	-	-	-	-	-	-	+	-	-	-	-	-	-	Aspartate 1-decarboxylase (EC 4.1.1.11)	missense_variant	1106757	T	C
fig|400667.82.peg.1255	*panC	Arg122Cys	-	-	-	-	-	-	-	-	-	-	-	-	-	-	-	-	-	-	-	-	+	-	-	Pantoate--beta-alanine ligase (EC 6.3.2.1)	missense_variant	1315465	G	A
fig|400667.82.peg.1256	*panB	Gln187*	-	-	-	-	-	-	-	-	-	-	-	-	-	-	-	+	-	-	-	-	-	-	-	3-methyl-2-oxobutanoate hydroxymethyltransferase (EC 2.1.2.11)	stop_gained	1316083	G	A
fig|400667.82.peg.1256	*panB	Arg52fs	-	-	-	-	-	+	-	-	-	-	-	-	-	-	-	-	-	-	-	-	-	-	-	3-methyl-2-oxobutanoate hydroxymethyltransferase (EC 2.1.2.11)	frameshift_variant	1316488	G	GC
fig|400667.82.peg.2337	clsC	His188fs	-	-	-	-	-	+	-	-	-	-	-	-	-	-	-	-	-	-	-	-	-	-	-	Cardiolipin synthase (EC 2.7.8.-) phosphatidylethanolamine-utilizing	frameshift_variant	2487204	TTA	T
fig|400667.82.peg.3404	ompH	IsAba11	-	-	-	-	-	-	-	-	-	-	-	-	-	-	-	-	-	+	+	-	-	-	-	Outer membrane protein H precursor	IS_insertion
		unevolved
	MIC (ug/mL)	1.25	40-80	>160	80-160	160	160	40-80	160	>160	>160	>160	>160	>160	>160	>160	>160	40	20-40	>160	>160	40	20	160	160
	MICCOL (FC)	=1	32-64x	>128x	64-128x	128x	128x	32-64x	128x	>128x	>128x	>128x	>128x	>128x	>128x	>128x	>128x	32x	16-32x	>128x	>128x	32x	16x	>128x	>128x
Other variants			1D1	1D2	1D3	1D5	1F1	1F2	2D1	2F1	2F2	2F3	2F7	3D1	3D4	3D5	3D6	3E1	3E2	4F1	4F3	5D1	5E1	5F1	6F1	Annotation	Effect	Pos	Ref	Alt
fig|400667.82.peg.3705	*hypo2	Asn6Asn	-	-	-	-	-	-	-	-	-	-	-	-	-	-	-	+	+	-	-	-	-	-	-	hypothetical protein	synonymous_variant	61754	C	T
fig|400667.82.peg.329	*bla-oxa-256	Ile9Val	-	-	-	-	-	-	-	+	-	-	-	-	-	-	-	-	-	-	-	-	-	-	-	Class D beta-lactamase (EC 3.5.2.6) => OXA-51 family, carbapenem-hydrolyzing	missense_variant	311787	A	G
fig|400667.82.peg.1560	*hypo1	Pro90Ser	-	-	-	-	-	-	-	-	-	-	-	-	-	-	-	-	-	-	-	-	-	-	+	Putative DNA-binding protein	missense_variant	1658770	G	A
fig|400667.82.peg.1944	phoB	Thr170Pro	-	-	-	-	-	-	-	-	-	-	-	-	-	+	-	-	-	-	-	-	-	-	-	Phosphate regulon transcriptional regulatory protein PhoB (SphR)	missense_variant	2081205	T	G
fig|400667.82.peg.1560	-	ISAba12	-	-	-	+	-	-	-	-	-	-	-	-	-	-	-	-	-	-	-	-	-	-	-	Putative DNA-binding protein	IS_insertion
fig|400667.82.peg.1217	mlaA	ISAba11	-	-	-	-	-	-	-	-	-	-	-	-	-	-	-	-	-	+	+	-	-	-	-	Outer-membrane-phospholipid-binding lipoprotein MlaA	IS_insertion
fig|400667.82.peg.2983	cph2_5	ISAba11	-	-	-	-	-	-	-	-	-	-	-	-	-	-	-	-	-	+	-	-	-	-	-	diguanylate cyclase/phosphodiesterase (GGDEF & EAL domains) with PAS/PAC sensor(s)	IS_insertion
us_fig|400667.82.peg.2584<>us_fig|400667.82.peg.2585	us_sdsA<>us_rplU		-	-	-	-	-	-	-	-	-	-	-	-	-	-	-	-	-	+	+	-	-	-	-	us_Nonaprenyl diphosphate synthase (geranyl-diphosphate specific) (EC 2.5.1.84)<>us_LSU ribosomal protein L21p	intergenic_region	2764976	C	A
fig|400667.82.peg.2341	-	Leu146Ser	-	-	-	-	-	-	-	-	-	-	-	-	-	-	-	-	-	+	+	-	-	-	-	Uncharacterized protein YfiR precursor	missense_variant	2490683	A	G
* - not detected in population GWS data			iJump	none			CNV	1F1	Amplification, from 2802667 to 2990809

## Sheet: S3D_clones_BAA747_COL
Table S3D: BAA-747/CLS clones. Mutational variants and MIC values in a nonredundant set of clones isolated from the samples of A. baumannii BAA-747 evolving COL resistance
			Clone ID (detcted variants are shown by "+")
Gene ID	Gene name	Mutation	1C1	1D1	6E1	6E2	2E1	1D2	4E2	3E1	3C1	4E1	4B1	4B4	Annotation	Effect	Pos	Ref	Alt
Potential primary/secondary drivers
fig|470.13775.peg.681	pmrB	Pro233Ser	+	+	+	+	+	+	-	-	-	-	-	-	Two-component system sensor histidine kinase PmrB	missense_variant	731940	C	T
fig|470.13775.peg.681	pmrB	Thr235Ile	-	-	-	-	-	-	+	+	-	-	-	-	Two-component system sensor histidine kinase PmrB	missense_variant	731947	C	T
fig|470.13775.peg.681	pmrB	Arg263His	-	-	-	-	-	-	-	-	+	-	-	-	Two-component system sensor histidine kinase PmrB	missense_variant	732031	G	A
fig|470.13775.peg.681	pmrB	Gln270Pro	-	-	-	-	-	-	-	-	-	+	-	-	Two-component system sensor histidine kinase PmrB	missense_variant	732052	A	C
fig|470.13775.peg.148	lpxC	Gly87Glu	-	-	-	-	-	-	-	-	-	-	+	-	UDP-3-O-[3-hydroxymyristoyl] N-acetylglucosamine deacetylase (EC 3.5.1.108)	missense_variant	161130	G	A
fig|470.13775.peg.148	lpxC	Asn90Ser	-	-	-	-	-	-	-	-	-	-	-	+	UDP-3-O-[3-hydroxymyristoyl] N-acetylglucosamine deacetylase (EC 3.5.1.108)	missense_variant	161139	A	G
fig|470.13775.peg.515	CoaBC	Pro156Leu	-	+	-	-	-	-	-	-	-	-	-	-	Phosphopantothenoylcysteine decarboxylase (EC 4.1.1.36) / Phosphopantothenoylcysteine synthetase (EC 6.3.2.5)	missense_variant	547980	C	T
fig|470.13775.peg.3195	GacS	Met1?	-	-	-	-	-	-	+	-	-	-	-	-	Signal transduction histidine-protein kinase GacS (EC 2.7.13.3)	initiator_codon	3390389	G	A
fig|470.13775.peg.3195	GacS	Met203fs	-	-	+	-	-	-	-	-	-	-	-	-	Signal transduction histidine-protein kinase GacS (EC 2.7.13.3)	frameshift_variant	3390989	AC	A
fig|470.13775.peg.3195	GacS	Gln211*	-	-	-	+	-	-	-	-	-	-	-	-	Signal transduction histidine-protein kinase GacS (EC 2.7.13.3)	stop_gained	3391017	C	T
fig|470.13775.peg.3195	GacS	Asp267_Leu269del	-	-	-	-	-	-	-	-	-	-	-	-	Signal transduction histidine-protein kinase GacS (EC 2.7.13.3)	inframe_deletion	3391178	AACTTTAGAT	A
fig|470.13775.peg.3195	GacS	Gln288*	-	-	-	-	+	-	-	-	-	-	-	-	Signal transduction histidine-protein kinase GacS (EC 2.7.13.3)	stop_gained	3391248	C	T
fig|470.13775.peg.3195	GacS	Leu405fs	-	-	-	-	-	-	-	-	-	+	-	-	Signal transduction histidine-protein kinase GacS (EC 2.7.13.3)	frameshift_variant	3391597	CT	C
fig|470.13775.peg.3195	GacS	Leu443fs	-	-	-	-	-	+	-	-	-	-	-	-	Signal transduction histidine-protein kinase GacS (EC 2.7.13.3)	frameshift_variant	3391712	GC	G
fig|470.13775.peg.3195	GacS	ISAha2	-	-	-	-	-	-	-	+	-	-	-	-	Signal transduction histidine-protein kinase GacS (EC 2.7.13.3)	IS insertion
		unevolved
	MIC (ug/mL)	0.625	40	>160	160	160	>160	>160	>160	160	40-80	80	0.625	2.5
	MICCOL (FC)	=1	64x	>256x	256x	256x	>256x	>256x	>256x	256x	64-128x	128x	1x	4x
Other variants
fig|470.13775.peg.53	hypo_1	Ser65Leu	-	-	-	-	-	-	-	-	-	+	-	-	hypothetical protein	missense_variant	63865	C	T
fig|470.13775.peg.2233	putR	ISAha2	+	+	-	-	-	+	-	-	-	-	-	-	Predicted regulator PutR for proline utilization%2C GntR family	ISAha2
ds_fig|470.13775.peg.234<>us_fig|470.13775.peg.235	intergenic	ISAha2	-	-	-	-	-	-	-	+	+	-	-	-	us_Putative transmembrane protein	ISAha2
us_fig|470.13775.peg.2743<>ds_fig|470.13775.peg.2744	intergenic	ISAha2	-	-	+	-	-	-	-	-	-	-	-	-	us_hypothetical protein	ISAha2

## Sheet: S4_pmrC_qPCR
Table S4: A. baumannii ATCC 17978 pmrC RT-qPCR. Relative pmrC expression for ATCC 17978 clones isolated from either TGC or CLS experiments
Clone	Ct (gyrB)	Ct (pmrC)	DCt (pmrC-gyrB)	Average DCt (pmrC-gyrB)	S.D. DCt (pmrC-gyrB)	Average DDCt (relative to WT)	log2(Relative expression)
WT	18.1422	23.139	4.99686	5.10897	0.136404	0	0.112114
	18.3311	23.4003	5.06922				0.03975
	17.4687	22.7296	5.26084				-0.151864
1F1	18.1981	15.5735	-2.62465	-2.33708	0.250192	-7.44606	7.73363
	17.8877	15.6705	-2.21727				7.32624
	18.2484	16.0791	-2.16933				7.27831
1F2	17.8044	15.2659	-2.53849	-2.3623	0.305161	-7.47127	7.64746
	17.4841	15.4742	-2.00993				7.1189
	17.3817	14.8432	-2.53847				7.64745
2D1	18.3619	14.0657	-4.29624	-4.51326	0.710013	-9.62224	9.40521
	18.0029	12.6965	-5.30646				10.4154
	17.5624	13.6253	-3.93709				9.04606
2F2	18.3795	13.1962	-5.18328	-4.00887	1.01848	-9.11784	10.2923
	17.9556	14.5874	-3.36818				8.47715
	18.0635	14.5884	-3.47514				8.58412
5D1	18.5784	15.4281	-3.15029	-2.27258	0.764859	-7.38155	8.25927
	17.8172	15.8985	-1.9187				7.02767
	17.8298	16.081	-1.74875				6.85772
5F1	18.564	12.8006	-5.76344	-4.92922	0.803761	-10.0382	10.8724
	17.5497	12.6853	-4.86437				9.97335
	17.4887	13.3289	-4.15985				9.26882
6F1	18.5493	11.2249	-7.32444	-5.48564	1.68783	-10.5946	12.4334
	18.2163	13.0907	-5.12559				10.2346
	17.7674	13.7605	-4.0069				9.11587
4E1 (TGC)	18.4089	23.1182	4.70926	4.93114	0.348923	-0.177829	0.399714
	18.0867	23.4201	5.33333				-0.224356
	18.7888	23.5396	4.75084				0.358129
One way ANOVA w/ Tukey's HSD (a = 0.05) post-hoc using DCt values. Green cells indicates statistical significance
	WT	1F1	1F2	2D1	2F2	5D1	5F1	6F1	4E1 (TGC)
WT	-	1e-07	1e-07	1e-07	1e-07	1e-07	1e-07	1e-07	0.999999
1F1	1e-07	-	1	0.0758959	0.282924	1	0.0219943	0.003888	1e-07
1F2	1e-07	1	-	0.0815475	0.299574	1	0.0237601	0.0042074	1e-07
2D1	1e-07	0.0758959	0.0815475	-	0.996688	0.0630241	0.999135	0.855614	1e-07
2F2	1e-07	0.282924	0.299574	0.996688	-	0.24332	0.887592	0.427874	1e-07
5D1	1e-07	1	1	0.0630241	0.24332	-	0.0180359	0.0031771	1e-07
5F1	1e-07	0.0219943	0.0237601	0.999135	0.887592	0.0180359	-		1e-07
6F1	1e-07	0.003888	0.0042074	0.855614	0.427874	0.0031771		-	1e-07
4E1 (TGC)	0.999999	1e-07	1e-07	1e-07	1e-07	1e-07	1e-07	1e-07	-

[truncated: 25 more sheets: S5_pop_COLR_TGC, S6_Shannon_Entropy, Table S7A_AdeS_variants, Table S7B_AdeS_results, Table S7C_AdeS_statistics, Table S7D_AdeS_distribution, Table S8A_AdeR_variants, Table S8B_AdeR_results, Table S8C_AdeR_statistics, Table S8D_AdeR_distribution, Table S8E_AdeRS_distribution, Table S9A_trm_uniques, Table S9B_trm_duplicates, Table S10, Table S11A_PmrB_variants, Table S11A_PmrB_results, Table S11C_PmrB_statistics, Table S11D_PmrB_distribution, Table S12A_PmrA_variants, Table S12B_PmrA_results …]
